# Supplementary material for: Spatial coalescent connectivity through multi-generation dispersal modelling predicts gene flow across marine phyla
Source: Nat Commun. 2022 Oct 4;13:5861. doi: 10.1038/s41467-022-33499-z (PMC9532449; doi:10.1038/s41467-022-33499-z)
Supplement: Supplementary file 4 — Supplementary Data 1 [file 41467_2022_33499_MOESM4_ESM.csv]

ID	First_author	Year	Taxa	Species	Long1	Lat1	Long2	Lat2	Marker	Fst	p_value
1	Susini	2007	Algea	Cystoseira_amentacea	6,35	43	6,383333	42,983333	RAPD	0,1585	0,0010
1	Susini	2007	Algea	Cystoseira_amentacea	6,35	43	7,333333	43,683333	RAPD	0,3114	0,0010
1	Susini	2007	Algea	Cystoseira_amentacea	6,35	43	9,25	41,333333	RAPD	0,324	0,0010
1	Susini	2007	Algea	Cystoseira_amentacea	6,383333	42,983333	7,333333	43,683333	RAPD	0,2134	0,0010
1	Susini	2007	Algea	Cystoseira_amentacea	6,383333	42,983333	9,25	41,333333	RAPD	0,3121	0,0010
1	Susini	2007	Algea	Cystoseira_amentacea	7,333333	43,683333	9,25	41,333333	RAPD	0,256	0,0010
2	Casado-Amezua	2012	Anthozoa	Astroides_calycularis	-5,4146	36,111717	-5,279919	35,895869	microsat	0,05	0,0500
2	Casado-Amezua	2012	Anthozoa	Astroides_calycularis	-5,4146	36,111717	-3,65	36,7	microsat	0,038	0,0500
2	Casado-Amezua	2012	Anthozoa	Astroides_calycularis	-5,4146	36,111717	-3,038256	35,949753	microsat	0,15	0,0500
2	Casado-Amezua	2012	Anthozoa	Astroides_calycularis	-5,4146	36,111717	-3,040442	35,949956	microsat	0,138	0,0500
2	Casado-Amezua	2012	Anthozoa	Astroides_calycularis	-5,4146	36,111717	-2,992947	35,432361	microsat	0,071	0,0500
2	Casado-Amezua	2012	Anthozoa	Astroides_calycularis	-5,4146	36,111717	-2,443619	35,177964	microsat	0,178	0,0500
2	Casado-Amezua	2012	Anthozoa	Astroides_calycularis	-5,4146	36,111717	-2,439367	35,177981	microsat	0,133	0,0500
2	Casado-Amezua	2012	Anthozoa	Astroides_calycularis	-5,4146	36,111717	-2,429239	35,183517	microsat	0,173	0,0500
2	Casado-Amezua	2012	Anthozoa	Astroides_calycularis	-5,4146	36,111717	-2,426383	35,16685	microsat	0,155	0,0500
2	Casado-Amezua	2012	Anthozoa	Astroides_calycularis	-5,4146	36,111717	-2,423097	35,184939	microsat	0,167	0,0500
2	Casado-Amezua	2012	Anthozoa	Astroides_calycularis	-5,4146	36,111717	-2,423264	35,181564	microsat	0,156	0,0500
2	Casado-Amezua	2012	Anthozoa	Astroides_calycularis	-5,4146	36,111717	-2,196	36,726133	microsat	0,133	0,0500
2	Casado-Amezua	2012	Anthozoa	Astroides_calycularis	-5,4146	36,111717	-0,842158	37,5786	microsat	0,342	0,0500
2	Casado-Amezua	2012	Anthozoa	Astroides_calycularis	-5,4146	36,111717	15,070892	38,636297	microsat	0,354	0,0500
2	Casado-Amezua	2012	Anthozoa	Astroides_calycularis	-5,4146	36,111717	15,267878	40,02875	microsat	0,345	0,0500
2	Casado-Amezua	2012	Anthozoa	Astroides_calycularis	-5,279919	35,895869	-3,65	36,7	microsat	0,054	0,0500
2	Casado-Amezua	2012	Anthozoa	Astroides_calycularis	-5,279919	35,895869	-3,038256	35,949753	microsat	0,092	0,0500
2	Casado-Amezua	2012	Anthozoa	Astroides_calycularis	-5,279919	35,895869	-3,040442	35,949956	microsat	0,073	0,0500
2	Casado-Amezua	2012	Anthozoa	Astroides_calycularis	-5,279919	35,895869	-2,992947	35,432361	microsat	0,031	0,0500
2	Casado-Amezua	2012	Anthozoa	Astroides_calycularis	-5,279919	35,895869	-2,443619	35,177964	microsat	0,101	0,0500
2	Casado-Amezua	2012	Anthozoa	Astroides_calycularis	-5,279919	35,895869	-2,439367	35,177981	microsat	0,086	0,0500
2	Casado-Amezua	2012	Anthozoa	Astroides_calycularis	-5,279919	35,895869	-2,429239	35,183517	microsat	0,107	0,0500
2	Casado-Amezua	2012	Anthozoa	Astroides_calycularis	-5,279919	35,895869	-2,426383	35,16685	microsat	0,087	0,0500
2	Casado-Amezua	2012	Anthozoa	Astroides_calycularis	-5,279919	35,895869	-2,423097	35,184939	microsat	0,106	0,0500
2	Casado-Amezua	2012	Anthozoa	Astroides_calycularis	-5,279919	35,895869	-2,423264	35,181564	microsat	0,102	0,0500
2	Casado-Amezua	2012	Anthozoa	Astroides_calycularis	-5,279919	35,895869	-2,196	36,726133	microsat	0,09	0,0500
2	Casado-Amezua	2012	Anthozoa	Astroides_calycularis	-5,279919	35,895869	-0,842158	37,5786	microsat	0,255	0,0500
2	Casado-Amezua	2012	Anthozoa	Astroides_calycularis	-5,279919	35,895869	15,070892	38,636297	microsat	0,342	0,0500
2	Casado-Amezua	2012	Anthozoa	Astroides_calycularis	-5,279919	35,895869	15,267878	40,02875	microsat	0,327	0,0500
2	Casado-Amezua	2012	Anthozoa	Astroides_calycularis	-3,65	36,7	-3,038256	35,949753	microsat	0,175	0,0500
2	Casado-Amezua	2012	Anthozoa	Astroides_calycularis	-3,65	36,7	-3,040442	35,949956	microsat	0,16	0,0500
2	Casado-Amezua	2012	Anthozoa	Astroides_calycularis	-3,65	36,7	-2,992947	35,432361	microsat	0,106	0,0500
2	Casado-Amezua	2012	Anthozoa	Astroides_calycularis	-3,65	36,7	-2,443619	35,177964	microsat	0,21	0,0500
2	Casado-Amezua	2012	Anthozoa	Astroides_calycularis	-3,65	36,7	-2,439367	35,177981	microsat	0,177	0,0500
2	Casado-Amezua	2012	Anthozoa	Astroides_calycularis	-3,65	36,7	-2,429239	35,183517	microsat	0,209	0,0500
2	Casado-Amezua	2012	Anthozoa	Astroides_calycularis	-3,65	36,7	-2,426383	35,16685	microsat	0,197	0,0500
2	Casado-Amezua	2012	Anthozoa	Astroides_calycularis	-3,65	36,7	-2,423097	35,184939	microsat	0,213	0,0500
2	Casado-Amezua	2012	Anthozoa	Astroides_calycularis	-3,65	36,7	-2,423264	35,181564	microsat	0,191	0,0500
2	Casado-Amezua	2012	Anthozoa	Astroides_calycularis	-3,65	36,7	-2,196	36,726133	microsat	0,078	0,0500
2	Casado-Amezua	2012	Anthozoa	Astroides_calycularis	-3,65	36,7	-0,842158	37,5786	microsat	0,363	0,0500
2	Casado-Amezua	2012	Anthozoa	Astroides_calycularis	-3,65	36,7	15,070892	38,636297	microsat	0,377	0,0500
2	Casado-Amezua	2012	Anthozoa	Astroides_calycularis	-3,65	36,7	15,267878	40,02875	microsat	0,361	0,0500
2	Casado-Amezua	2012	Anthozoa	Astroides_calycularis	-3,038256	35,949753	-3,040442	35,949956	microsat	0,051	0,0500
2	Casado-Amezua	2012	Anthozoa	Astroides_calycularis	-3,038256	35,949753	-2,992947	35,432361	microsat	0,112	0,0500
2	Casado-Amezua	2012	Anthozoa	Astroides_calycularis	-3,038256	35,949753	-2,443619	35,177964	microsat	0,174	0,0500
2	Casado-Amezua	2012	Anthozoa	Astroides_calycularis	-3,038256	35,949753	-2,439367	35,177981	microsat	0,163	0,0500
2	Casado-Amezua	2012	Anthozoa	Astroides_calycularis	-3,038256	35,949753	-2,429239	35,183517	microsat	0,172	0,0500
2	Casado-Amezua	2012	Anthozoa	Astroides_calycularis	-3,038256	35,949753	-2,426383	35,16685	microsat	0,16	0,0500
2	Casado-Amezua	2012	Anthozoa	Astroides_calycularis	-3,038256	35,949753	-2,423097	35,184939	microsat	0,164	0,0500
2	Casado-Amezua	2012	Anthozoa	Astroides_calycularis	-3,038256	35,949753	-2,423264	35,181564	microsat	0,161	0,0500
2	Casado-Amezua	2012	Anthozoa	Astroides_calycularis	-3,038256	35,949753	-2,196	36,726133	microsat	0,234	0,0500
2	Casado-Amezua	2012	Anthozoa	Astroides_calycularis	-3,038256	35,949753	-0,842158	37,5786	microsat	0,376	0,0500
2	Casado-Amezua	2012	Anthozoa	Astroides_calycularis	-3,038256	35,949753	15,070892	38,636297	microsat	0,393	0,0500
2	Casado-Amezua	2012	Anthozoa	Astroides_calycularis	-3,038256	35,949753	15,267878	40,02875	microsat	0,366	0,0500
2	Casado-Amezua	2012	Anthozoa	Astroides_calycularis	-3,040442	35,949956	-2,992947	35,432361	microsat	0,099	0,0500
2	Casado-Amezua	2012	Anthozoa	Astroides_calycularis	-3,040442	35,949956	-2,443619	35,177964	microsat	0,143	0,0500
2	Casado-Amezua	2012	Anthozoa	Astroides_calycularis	-3,040442	35,949956	-2,439367	35,177981	microsat	0,137	0,0500
2	Casado-Amezua	2012	Anthozoa	Astroides_calycularis	-3,040442	35,949956	-2,429239	35,183517	microsat	0,14	0,0500
2	Casado-Amezua	2012	Anthozoa	Astroides_calycularis	-3,040442	35,949956	-2,426383	35,16685	microsat	0,13	0,0500
2	Casado-Amezua	2012	Anthozoa	Astroides_calycularis	-3,040442	35,949956	-2,423097	35,184939	microsat	0,133	0,0500
2	Casado-Amezua	2012	Anthozoa	Astroides_calycularis	-3,040442	35,949956	-2,423264	35,181564	microsat	0,115	0,0500
2	Casado-Amezua	2012	Anthozoa	Astroides_calycularis	-3,040442	35,949956	-2,196	36,726133	microsat	0,195	0,0500
2	Casado-Amezua	2012	Anthozoa	Astroides_calycularis	-3,040442	35,949956	-0,842158	37,5786	microsat	0,302	0,0500
2	Casado-Amezua	2012	Anthozoa	Astroides_calycularis	-3,040442	35,949956	15,070892	38,636297	microsat	0,373	0,0500
2	Casado-Amezua	2012	Anthozoa	Astroides_calycularis	-3,040442	35,949956	15,267878	40,02875	microsat	0,35	0,0500
2	Casado-Amezua	2012	Anthozoa	Astroides_calycularis	-2,992947	35,432361	-2,443619	35,177964	microsat	0,065	0,0500
2	Casado-Amezua	2012	Anthozoa	Astroides_calycularis	-2,992947	35,432361	-2,439367	35,177981	microsat	0,034	0,0500
2	Casado-Amezua	2012	Anthozoa	Astroides_calycularis	-2,992947	35,432361	-2,429239	35,183517	microsat	0,055	0,0500
2	Casado-Amezua	2012	Anthozoa	Astroides_calycularis	-2,992947	35,432361	-2,426383	35,16685	microsat	0,033	0,0500
2	Casado-Amezua	2012	Anthozoa	Astroides_calycularis	-2,992947	35,432361	-2,423097	35,184939	microsat	0,051	0,0500
2	Casado-Amezua	2012	Anthozoa	Astroides_calycularis	-2,992947	35,432361	-2,423264	35,181564	microsat	0,053	0,0500
2	Casado-Amezua	2012	Anthozoa	Astroides_calycularis	-2,992947	35,432361	-2,196	36,726133	microsat	0,139	0,0500
2	Casado-Amezua	2012	Anthozoa	Astroides_calycularis	-2,992947	35,432361	-0,842158	37,5786	microsat	0,201	0,0500
2	Casado-Amezua	2012	Anthozoa	Astroides_calycularis	-2,992947	35,432361	15,070892	38,636297	microsat	0,338	0,0500
2	Casado-Amezua	2012	Anthozoa	Astroides_calycularis	-2,992947	35,432361	15,267878	40,02875	microsat	0,32	0,0500
2	Casado-Amezua	2012	Anthozoa	Astroides_calycularis	-2,443619	35,177964	-2,439367	35,177981	microsat	0,036	0,0500
2	Casado-Amezua	2012	Anthozoa	Astroides_calycularis	-2,443619	35,177964	-2,429239	35,183517	microsat	0,034	0,0500
2	Casado-Amezua	2012	Anthozoa	Astroides_calycularis	-2,443619	35,177964	-2,426383	35,16685	microsat	0,037	0,0500
2	Casado-Amezua	2012	Anthozoa	Astroides_calycularis	-2,443619	35,177964	-2,423097	35,184939	microsat	0,072	0,0500
2	Casado-Amezua	2012	Anthozoa	Astroides_calycularis	-2,443619	35,177964	-2,423264	35,181564	microsat	0,043	0,0500
2	Casado-Amezua	2012	Anthozoa	Astroides_calycularis	-2,443619	35,177964	-2,196	36,726133	microsat	0,204	0,0500
2	Casado-Amezua	2012	Anthozoa	Astroides_calycularis	-2,443619	35,177964	-0,842158	37,5786	microsat	0,208	0,0500
2	Casado-Amezua	2012	Anthozoa	Astroides_calycularis	-2,443619	35,177964	15,070892	38,636297	microsat	0,417	0,0500
2	Casado-Amezua	2012	Anthozoa	Astroides_calycularis	-2,443619	35,177964	15,267878	40,02875	microsat	0,4	0,0500
2	Casado-Amezua	2012	Anthozoa	Astroides_calycularis	-2,439367	35,177981	-2,429239	35,183517	microsat	0,014	0,0500
2	Casado-Amezua	2012	Anthozoa	Astroides_calycularis	-2,439367	35,177981	-2,426383	35,16685	microsat	0,004	999,0000
2	Casado-Amezua	2012	Anthozoa	Astroides_calycularis	-2,439367	35,177981	-2,423097	35,184939	microsat	0,02	0,0500
2	Casado-Amezua	2012	Anthozoa	Astroides_calycularis	-2,439367	35,177981	-2,423264	35,181564	microsat	0,04	0,0500
2	Casado-Amezua	2012	Anthozoa	Astroides_calycularis	-2,439367	35,177981	-2,196	36,726133	microsat	0,25	0,0500
2	Casado-Amezua	2012	Anthozoa	Astroides_calycularis	-2,439367	35,177981	-0,842158	37,5786	microsat	0,262	0,0500
2	Casado-Amezua	2012	Anthozoa	Astroides_calycularis	-2,439367	35,177981	15,070892	38,636297	microsat	0,391	0,0500
2	Casado-Amezua	2012	Anthozoa	Astroides_calycularis	-2,439367	35,177981	15,267878	40,02875	microsat	0,377	0,0500
2	Casado-Amezua	2012	Anthozoa	Astroides_calycularis	-2,429239	35,183517	-2,426383	35,16685	microsat	0,01	999,0000
2	Casado-Amezua	2012	Anthozoa	Astroides_calycularis	-2,429239	35,183517	-2,423097	35,184939	microsat	0,027	0,0500
2	Casado-Amezua	2012	Anthozoa	Astroides_calycularis	-2,429239	35,183517	-2,423264	35,181564	microsat	0,042	0,0500
2	Casado-Amezua	2012	Anthozoa	Astroides_calycularis	-2,429239	35,183517	-2,196	36,726133	microsat	0,231	0,0500
2	Casado-Amezua	2012	Anthozoa	Astroides_calycularis	-2,429239	35,183517	-0,842158	37,5786	microsat	0,193	0,0500
2	Casado-Amezua	2012	Anthozoa	Astroides_calycularis	-2,429239	35,183517	15,070892	38,636297	microsat	0,403	0,0500
2	Casado-Amezua	2012	Anthozoa	Astroides_calycularis	-2,429239	35,183517	15,267878	40,02875	microsat	0,389	0,0500
2	Casado-Amezua	2012	Anthozoa	Astroides_calycularis	-2,426383	35,16685	-2,423097	35,184939	microsat	0,005	999,0000
2	Casado-Amezua	2012	Anthozoa	Astroides_calycularis	-2,426383	35,16685	-2,423264	35,181564	microsat	0,02	0,0500
2	Casado-Amezua	2012	Anthozoa	Astroides_calycularis	-2,426383	35,16685	-2,196	36,726133	microsat	0,211	0,0500
2	Casado-Amezua	2012	Anthozoa	Astroides_calycularis	-2,426383	35,16685	-0,842158	37,5786	microsat	0,199	0,0500
2	Casado-Amezua	2012	Anthozoa	Astroides_calycularis	-2,426383	35,16685	15,070892	38,636297	microsat	0,396	0,0500
2	Casado-Amezua	2012	Anthozoa	Astroides_calycularis	-2,426383	35,16685	15,267878	40,02875	microsat	0,379	0,0500
2	Casado-Amezua	2012	Anthozoa	Astroides_calycularis	-2,423097	35,184939	-2,423264	35,181564	microsat	0,04	0,0500
2	Casado-Amezua	2012	Anthozoa	Astroides_calycularis	-2,423097	35,184939	-2,196	36,726133	microsat	0,235	0,0500
2	Casado-Amezua	2012	Anthozoa	Astroides_calycularis	-2,423097	35,184939	-0,842158	37,5786	microsat	0,227	0,0500
2	Casado-Amezua	2012	Anthozoa	Astroides_calycularis	-2,423097	35,184939	15,070892	38,636297	microsat	0,389	0,0500
2	Casado-Amezua	2012	Anthozoa	Astroides_calycularis	-2,423097	35,184939	15,267878	40,02875	microsat	0,376	0,0500
2	Casado-Amezua	2012	Anthozoa	Astroides_calycularis	-2,423264	35,181564	-2,196	36,726133	microsat	0,213	0,0500
2	Casado-Amezua	2012	Anthozoa	Astroides_calycularis	-2,423264	35,181564	-0,842158	37,5786	microsat	0,207	0,0500
2	Casado-Amezua	2012	Anthozoa	Astroides_calycularis	-2,423264	35,181564	15,070892	38,636297	microsat	0,403	0,0500
2	Casado-Amezua	2012	Anthozoa	Astroides_calycularis	-2,423264	35,181564	15,267878	40,02875	microsat	0,384	0,0500
2	Casado-Amezua	2012	Anthozoa	Astroides_calycularis	-2,196	36,726133	-0,842158	37,5786	microsat	0,351	0,0500
2	Casado-Amezua	2012	Anthozoa	Astroides_calycularis	-2,196	36,726133	15,070892	38,636297	microsat	0,425	0,0500
2	Casado-Amezua	2012	Anthozoa	Astroides_calycularis	-2,196	36,726133	15,267878	40,02875	microsat	0,408	0,0500
2	Casado-Amezua	2012	Anthozoa	Astroides_calycularis	-0,842158	37,5786	15,070892	38,636297	microsat	0,526	0,0500
2	Casado-Amezua	2012	Anthozoa	Astroides_calycularis	-0,842158	37,5786	15,267878	40,02875	microsat	0,508	0,0500
2	Casado-Amezua	2012	Anthozoa	Astroides_calycularis	15,070892	38,636297	15,267878	40,02875	microsat	0,192	0,0500
3	Aurelle	2011	Anthozoa	Corallium_rubrum	19,280179	40,495403	15,364611	43,970986	microsat	0,12	0,0500
3	Aurelle	2011	Anthozoa	Corallium_rubrum	19,280179	40,495403	9,209788	44,303156	microsat	0,21	0,0500
3	Aurelle	2011	Anthozoa	Corallium_rubrum	19,280179	40,495403	7,34897	43,6896	microsat	0,15	0,0500
3	Aurelle	2011	Anthozoa	Corallium_rubrum	19,280179	40,495403	7,43342	43,7349	microsat	0,11	0,0500
3	Aurelle	2011	Anthozoa	Corallium_rubrum	19,280179	40,495403	5,38942	43,1728	microsat	0,14	0,0500
3	Aurelle	2011	Anthozoa	Corallium_rubrum	19,280179	40,495403	5,38941	43,1729	microsat	0,12	0,0500
3	Aurelle	2011	Anthozoa	Corallium_rubrum	19,280179	40,495403	5,2876	43,28	microsat	0,15	0,0500
3	Aurelle	2011	Anthozoa	Corallium_rubrum	19,280179	40,495403	5,162	43,26	microsat	0,21	0,0500
3	Aurelle	2011	Anthozoa	Corallium_rubrum	19,280179	40,495403	5,06052	43,26	microsat	0,13	0,0500
3	Aurelle	2011	Anthozoa	Corallium_rubrum	19,280179	40,495403	4,99941	43,26	microsat	0,11	0,0500
3	Aurelle	2011	Anthozoa	Corallium_rubrum	19,280179	40,495403	3,16658	42,4641	microsat	0,19	0,0500
3	Aurelle	2011	Anthozoa	Corallium_rubrum	19,280179	40,495403	3,26684	42,2443	microsat	0,18	0,0500
3	Aurelle	2011	Anthozoa	Corallium_rubrum	19,280179	40,495403	3,22477	42,0461	microsat	0,18	0,0500
3	Aurelle	2011	Anthozoa	Corallium_rubrum	19,280179	40,495403	3,2254	42,0497	microsat	0,14	0,0500
3	Aurelle	2011	Anthozoa	Corallium_rubrum	19,280179	40,495403	8,55095	42,3496	microsat	0,19	0,0500
3	Aurelle	2011	Anthozoa	Corallium_rubrum	19,280179	40,495403	8,54635	42,3802	microsat	0,28	0,0500
3	Aurelle	2011	Anthozoa	Corallium_rubrum	19,280179	40,495403	8,68812	42,2725	microsat	0,19	0,0500
3	Aurelle	2011	Anthozoa	Corallium_rubrum	19,280179	40,495403	4,1075	40,0726	microsat	0,18	0,0500
3	Aurelle	2011	Anthozoa	Corallium_rubrum	19,280179	40,495403	3,21188	39,9964	microsat	0,22	0,0500
3	Aurelle	2011	Anthozoa	Corallium_rubrum	19,280179	40,495403	-5,321347	35,889388	microsat	0,32	0,0500
3	Aurelle	2011	Anthozoa	Corallium_rubrum	19,280179	40,495403	-5,321346	35,889387	microsat	0,29	0,0500
3	Aurelle	2011	Anthozoa	Corallium_rubrum	19,280179	40,495403	1,304444	36,512222	microsat	0,36	0,0500
3	Aurelle	2011	Anthozoa	Corallium_rubrum	19,280179	40,495403	1,304445	36,512223	microsat	0,4	0,0500
3	Aurelle	2011	Anthozoa	Corallium_rubrum	15,364611	43,970986	9,209788	44,303156	microsat	0,24	0,0500
3	Aurelle	2011	Anthozoa	Corallium_rubrum	15,364611	43,970986	7,34897	43,6896	microsat	0,2	0,0500
3	Aurelle	2011	Anthozoa	Corallium_rubrum	15,364611	43,970986	7,43342	43,7349	microsat	0,2	0,0500
3	Aurelle	2011	Anthozoa	Corallium_rubrum	15,364611	43,970986	5,38942	43,1728	microsat	0,2	0,0500
3	Aurelle	2011	Anthozoa	Corallium_rubrum	15,364611	43,970986	5,38941	43,1729	microsat	0,14	0,0500
3	Aurelle	2011	Anthozoa	Corallium_rubrum	15,364611	43,970986	5,2876	43,28	microsat	0,18	0,0500
3	Aurelle	2011	Anthozoa	Corallium_rubrum	15,364611	43,970986	5,162	43,26	microsat	0,19	0,0500
3	Aurelle	2011	Anthozoa	Corallium_rubrum	15,364611	43,970986	5,06052	43,26	microsat	0,21	0,0500
3	Aurelle	2011	Anthozoa	Corallium_rubrum	15,364611	43,970986	4,99941	43,26	microsat	0,18	0,0500
3	Aurelle	2011	Anthozoa	Corallium_rubrum	15,364611	43,970986	3,16658	42,4641	microsat	0,25	0,0500
3	Aurelle	2011	Anthozoa	Corallium_rubrum	15,364611	43,970986	3,26684	42,2443	microsat	0,22	0,0500
3	Aurelle	2011	Anthozoa	Corallium_rubrum	15,364611	43,970986	3,22477	42,0461	microsat	0,25	0,0500
3	Aurelle	2011	Anthozoa	Corallium_rubrum	15,364611	43,970986	3,2254	42,0497	microsat	0,2	0,0500
3	Aurelle	2011	Anthozoa	Corallium_rubrum	15,364611	43,970986	8,55095	42,3496	microsat	0,22	0,0500
3	Aurelle	2011	Anthozoa	Corallium_rubrum	15,364611	43,970986	8,54635	42,3802	microsat	0,31	0,0500
3	Aurelle	2011	Anthozoa	Corallium_rubrum	15,364611	43,970986	8,68812	42,2725	microsat	0,24	0,0500
3	Aurelle	2011	Anthozoa	Corallium_rubrum	15,364611	43,970986	4,1075	40,0726	microsat	0,21	0,0500
3	Aurelle	2011	Anthozoa	Corallium_rubrum	15,364611	43,970986	3,21188	39,9964	microsat	0,26	0,0500
3	Aurelle	2011	Anthozoa	Corallium_rubrum	15,364611	43,970986	-5,321347	35,889388	microsat	0,29	0,0500
3	Aurelle	2011	Anthozoa	Corallium_rubrum	15,364611	43,970986	-5,321346	35,889387	microsat	0,33	0,0500
3	Aurelle	2011	Anthozoa	Corallium_rubrum	15,364611	43,970986	1,304444	36,512222	microsat	0,41	0,0500
3	Aurelle	2011	Anthozoa	Corallium_rubrum	15,364611	43,970986	1,304445	36,512223	microsat	0,44	0,0500
3	Aurelle	2011	Anthozoa	Corallium_rubrum	9,209788	44,303156	7,34897	43,6896	microsat	0,14	0,0500
3	Aurelle	2011	Anthozoa	Corallium_rubrum	9,209788	44,303156	7,43342	43,7349	microsat	0,13	0,0500
3	Aurelle	2011	Anthozoa	Corallium_rubrum	9,209788	44,303156	5,38942	43,1728	microsat	0,14	0,0500
3	Aurelle	2011	Anthozoa	Corallium_rubrum	9,209788	44,303156	5,38941	43,1729	microsat	0,09	0,0500
3	Aurelle	2011	Anthozoa	Corallium_rubrum	9,209788	44,303156	5,2876	43,28	microsat	0,13	0,0500
3	Aurelle	2011	Anthozoa	Corallium_rubrum	9,209788	44,303156	5,162	43,26	microsat	0,15	0,0500
3	Aurelle	2011	Anthozoa	Corallium_rubrum	9,209788	44,303156	5,06052	43,26	microsat	0,14	0,0500
3	Aurelle	2011	Anthozoa	Corallium_rubrum	9,209788	44,303156	4,99941	43,26	microsat	0,12	0,0500
3	Aurelle	2011	Anthozoa	Corallium_rubrum	9,209788	44,303156	3,16658	42,4641	microsat	0,17	0,0500
3	Aurelle	2011	Anthozoa	Corallium_rubrum	9,209788	44,303156	3,26684	42,2443	microsat	0,11	0,0500
3	Aurelle	2011	Anthozoa	Corallium_rubrum	9,209788	44,303156	3,22477	42,0461	microsat	0,14	0,0500
3	Aurelle	2011	Anthozoa	Corallium_rubrum	9,209788	44,303156	3,2254	42,0497	microsat	0,08	0,0500
3	Aurelle	2011	Anthozoa	Corallium_rubrum	9,209788	44,303156	8,55095	42,3496	microsat	0,08	0,0500
3	Aurelle	2011	Anthozoa	Corallium_rubrum	9,209788	44,303156	8,54635	42,3802	microsat	0,16	0,0500
3	Aurelle	2011	Anthozoa	Corallium_rubrum	9,209788	44,303156	8,68812	42,2725	microsat	0,16	0,0500
3	Aurelle	2011	Anthozoa	Corallium_rubrum	9,209788	44,303156	4,1075	40,0726	microsat	0,16	0,0500
3	Aurelle	2011	Anthozoa	Corallium_rubrum	9,209788	44,303156	3,21188	39,9964	microsat	0,15	0,0500
3	Aurelle	2011	Anthozoa	Corallium_rubrum	9,209788	44,303156	-5,321347	35,889388	microsat	0,22	0,0500
3	Aurelle	2011	Anthozoa	Corallium_rubrum	9,209788	44,303156	-5,321346	35,889387	microsat	0,18	0,0500
3	Aurelle	2011	Anthozoa	Corallium_rubrum	9,209788	44,303156	1,304444	36,512222	microsat	0,28	0,0500
3	Aurelle	2011	Anthozoa	Corallium_rubrum	9,209788	44,303156	1,304445	36,512223	microsat	0,3	0,0500
3	Aurelle	2011	Anthozoa	Corallium_rubrum	7,34897	43,6896	7,43342	43,7349	microsat	0,07	0,0500
3	Aurelle	2011	Anthozoa	Corallium_rubrum	7,34897	43,6896	5,38942	43,1728	microsat	0,08	0,0500
3	Aurelle	2011	Anthozoa	Corallium_rubrum	7,34897	43,6896	5,38941	43,1729	microsat	0,07	0,0500
3	Aurelle	2011	Anthozoa	Corallium_rubrum	7,34897	43,6896	5,2876	43,28	microsat	0,08	0,0500
3	Aurelle	2011	Anthozoa	Corallium_rubrum	7,34897	43,6896	5,162	43,26	microsat	0,14	0,0500
3	Aurelle	2011	Anthozoa	Corallium_rubrum	7,34897	43,6896	5,06052	43,26	microsat	0,06	0,0500
3	Aurelle	2011	Anthozoa	Corallium_rubrum	7,34897	43,6896	4,99941	43,26	microsat	0,04	0,0500
3	Aurelle	2011	Anthozoa	Corallium_rubrum	7,34897	43,6896	3,16658	42,4641	microsat	0,11	0,0500
3	Aurelle	2011	Anthozoa	Corallium_rubrum	7,34897	43,6896	3,26684	42,2443	microsat	0,1	0,0500
3	Aurelle	2011	Anthozoa	Corallium_rubrum	7,34897	43,6896	3,22477	42,0461	microsat	0,16	0,0500
3	Aurelle	2011	Anthozoa	Corallium_rubrum	7,34897	43,6896	3,2254	42,0497	microsat	0,1	0,0500
3	Aurelle	2011	Anthozoa	Corallium_rubrum	7,34897	43,6896	8,55095	42,3496	microsat	0,09	0,0500
3	Aurelle	2011	Anthozoa	Corallium_rubrum	7,34897	43,6896	8,54635	42,3802	microsat	0,17	0,0500
3	Aurelle	2011	Anthozoa	Corallium_rubrum	7,34897	43,6896	8,68812	42,2725	microsat	0,17	0,0500
3	Aurelle	2011	Anthozoa	Corallium_rubrum	7,34897	43,6896	4,1075	40,0726	microsat	0,07	0,0500
3	Aurelle	2011	Anthozoa	Corallium_rubrum	7,34897	43,6896	3,21188	39,9964	microsat	0,1	0,0500
3	Aurelle	2011	Anthozoa	Corallium_rubrum	7,34897	43,6896	-5,321347	35,889388	microsat	0,22	0,0500
3	Aurelle	2011	Anthozoa	Corallium_rubrum	7,34897	43,6896	-5,321346	35,889387	microsat	0,18	0,0500
3	Aurelle	2011	Anthozoa	Corallium_rubrum	7,34897	43,6896	1,304444	36,512222	microsat	0,21	0,0500
3	Aurelle	2011	Anthozoa	Corallium_rubrum	7,34897	43,6896	1,304445	36,512223	microsat	0,22	0,0500
3	Aurelle	2011	Anthozoa	Corallium_rubrum	7,43342	43,7349	5,38942	43,1728	microsat	0,08	0,0500
3	Aurelle	2011	Anthozoa	Corallium_rubrum	7,43342	43,7349	5,38941	43,1729	microsat	0,08	0,0500
3	Aurelle	2011	Anthozoa	Corallium_rubrum	7,43342	43,7349	5,2876	43,28	microsat	0,07	0,0500
3	Aurelle	2011	Anthozoa	Corallium_rubrum	7,43342	43,7349	5,162	43,26	microsat	0,18	0,0500
3	Aurelle	2011	Anthozoa	Corallium_rubrum	7,43342	43,7349	5,06052	43,26	microsat	0,08	0,0500
3	Aurelle	2011	Anthozoa	Corallium_rubrum	7,43342	43,7349	4,99941	43,26	microsat	0,05	0,0500
3	Aurelle	2011	Anthozoa	Corallium_rubrum	7,43342	43,7349	3,16658	42,4641	microsat	0,09	0,0500
3	Aurelle	2011	Anthozoa	Corallium_rubrum	7,43342	43,7349	3,26684	42,2443	microsat	0,1	0,0500
3	Aurelle	2011	Anthozoa	Corallium_rubrum	7,43342	43,7349	3,22477	42,0461	microsat	0,1	0,0500
3	Aurelle	2011	Anthozoa	Corallium_rubrum	7,43342	43,7349	3,2254	42,0497	microsat	0,06	0,0500
3	Aurelle	2011	Anthozoa	Corallium_rubrum	7,43342	43,7349	8,55095	42,3496	microsat	0,11	0,0500
3	Aurelle	2011	Anthozoa	Corallium_rubrum	7,43342	43,7349	8,54635	42,3802	microsat	0,2	0,0500
3	Aurelle	2011	Anthozoa	Corallium_rubrum	7,43342	43,7349	8,68812	42,2725	microsat	0,13	0,0500
3	Aurelle	2011	Anthozoa	Corallium_rubrum	7,43342	43,7349	4,1075	40,0726	microsat	0,1	0,0500
3	Aurelle	2011	Anthozoa	Corallium_rubrum	7,43342	43,7349	3,21188	39,9964	microsat	0,12	0,0500
3	Aurelle	2011	Anthozoa	Corallium_rubrum	7,43342	43,7349	-5,321347	35,889388	microsat	0,27	0,0500
3	Aurelle	2011	Anthozoa	Corallium_rubrum	7,43342	43,7349	-5,321346	35,889387	microsat	0,2	0,0500
3	Aurelle	2011	Anthozoa	Corallium_rubrum	7,43342	43,7349	1,304444	36,512222	microsat	0,23	0,0500
3	Aurelle	2011	Anthozoa	Corallium_rubrum	7,43342	43,7349	1,304445	36,512223	microsat	0,25	0,0500
3	Aurelle	2011	Anthozoa	Corallium_rubrum	5,38942	43,1728	5,38941	43,1729	microsat	0,03	999,0000
3	Aurelle	2011	Anthozoa	Corallium_rubrum	5,38942	43,1728	5,2876	43,28	microsat	0,05	0,0500
3	Aurelle	2011	Anthozoa	Corallium_rubrum	5,38942	43,1728	5,162	43,26	microsat	0,16	0,0500
3	Aurelle	2011	Anthozoa	Corallium_rubrum	5,38942	43,1728	5,06052	43,26	microsat	0,08	0,0500
3	Aurelle	2011	Anthozoa	Corallium_rubrum	5,38942	43,1728	4,99941	43,26	microsat	0,05	0,0500
3	Aurelle	2011	Anthozoa	Corallium_rubrum	5,38942	43,1728	3,16658	42,4641	microsat	0,12	0,0500
3	Aurelle	2011	Anthozoa	Corallium_rubrum	5,38942	43,1728	3,26684	42,2443	microsat	0,09	0,0500
3	Aurelle	2011	Anthozoa	Corallium_rubrum	5,38942	43,1728	3,22477	42,0461	microsat	0,12	0,0500
3	Aurelle	2011	Anthozoa	Corallium_rubrum	5,38942	43,1728	3,2254	42,0497	microsat	0,08	0,0500
3	Aurelle	2011	Anthozoa	Corallium_rubrum	5,38942	43,1728	8,55095	42,3496	microsat	0,09	0,0500
3	Aurelle	2011	Anthozoa	Corallium_rubrum	5,38942	43,1728	8,54635	42,3802	microsat	0,19	0,0500
3	Aurelle	2011	Anthozoa	Corallium_rubrum	5,38942	43,1728	8,68812	42,2725	microsat	0,16	0,0500
3	Aurelle	2011	Anthozoa	Corallium_rubrum	5,38942	43,1728	4,1075	40,0726	microsat	0,1	0,0500
3	Aurelle	2011	Anthozoa	Corallium_rubrum	5,38942	43,1728	3,21188	39,9964	microsat	0,1	0,0500
3	Aurelle	2011	Anthozoa	Corallium_rubrum	5,38942	43,1728	-5,321347	35,889388	microsat	0,2	0,0500
3	Aurelle	2011	Anthozoa	Corallium_rubrum	5,38942	43,1728	-5,321346	35,889387	microsat	0,16	0,0500
3	Aurelle	2011	Anthozoa	Corallium_rubrum	5,38942	43,1728	1,304444	36,512222	microsat	0,19	0,0500
3	Aurelle	2011	Anthozoa	Corallium_rubrum	5,38942	43,1728	1,304445	36,512223	microsat	0,22	0,0500
3	Aurelle	2011	Anthozoa	Corallium_rubrum	5,38941	43,1729	5,2876	43,28	microsat	0,05	0,0500
3	Aurelle	2011	Anthozoa	Corallium_rubrum	5,38941	43,1729	5,162	43,26	microsat	0,11	0,0500
3	Aurelle	2011	Anthozoa	Corallium_rubrum	5,38941	43,1729	5,06052	43,26	microsat	0,08	0,0500
3	Aurelle	2011	Anthozoa	Corallium_rubrum	5,38941	43,1729	4,99941	43,26	microsat	0,05	0,0500
3	Aurelle	2011	Anthozoa	Corallium_rubrum	5,38941	43,1729	3,16658	42,4641	microsat	0,14	0,0500
3	Aurelle	2011	Anthozoa	Corallium_rubrum	5,38941	43,1729	3,26684	42,2443	microsat	0,08	0,0500
3	Aurelle	2011	Anthozoa	Corallium_rubrum	5,38941	43,1729	3,22477	42,0461	microsat	0,12	0,0500
3	Aurelle	2011	Anthozoa	Corallium_rubrum	5,38941	43,1729	3,2254	42,0497	microsat	0,08	0,0500
3	Aurelle	2011	Anthozoa	Corallium_rubrum	5,38941	43,1729	8,55095	42,3496	microsat	0,07	0,0500
3	Aurelle	2011	Anthozoa	Corallium_rubrum	5,38941	43,1729	8,54635	42,3802	microsat	0,15	0,0500
3	Aurelle	2011	Anthozoa	Corallium_rubrum	5,38941	43,1729	8,68812	42,2725	microsat	0,15	0,0500
3	Aurelle	2011	Anthozoa	Corallium_rubrum	5,38941	43,1729	4,1075	40,0726	microsat	0,11	0,0500
3	Aurelle	2011	Anthozoa	Corallium_rubrum	5,38941	43,1729	3,21188	39,9964	microsat	0,12	0,0500
3	Aurelle	2011	Anthozoa	Corallium_rubrum	5,38941	43,1729	-5,321347	35,889388	microsat	0,19	0,0500
3	Aurelle	2011	Anthozoa	Corallium_rubrum	5,38941	43,1729	-5,321346	35,889387	microsat	0,18	0,0500
3	Aurelle	2011	Anthozoa	Corallium_rubrum	5,38941	43,1729	1,304444	36,512222	microsat	0,23	0,0500
3	Aurelle	2011	Anthozoa	Corallium_rubrum	5,38941	43,1729	1,304445	36,512223	microsat	0,25	0,0500
3	Aurelle	2011	Anthozoa	Corallium_rubrum	5,2876	43,28	5,162	43,26	microsat	0,12	0,0500
3	Aurelle	2011	Anthozoa	Corallium_rubrum	5,2876	43,28	5,06052	43,26	microsat	0,09	0,0500
3	Aurelle	2011	Anthozoa	Corallium_rubrum	5,2876	43,28	4,99941	43,26	microsat	0,06	0,0500
3	Aurelle	2011	Anthozoa	Corallium_rubrum	5,2876	43,28	3,16658	42,4641	microsat	0,09	0,0500
3	Aurelle	2011	Anthozoa	Corallium_rubrum	5,2876	43,28	3,26684	42,2443	microsat	0,06	0,0500
3	Aurelle	2011	Anthozoa	Corallium_rubrum	5,2876	43,28	3,22477	42,0461	microsat	0,08	0,0500
3	Aurelle	2011	Anthozoa	Corallium_rubrum	5,2876	43,28	3,2254	42,0497	microsat	0,06	0,0500
3	Aurelle	2011	Anthozoa	Corallium_rubrum	5,2876	43,28	8,55095	42,3496	microsat	0,05	0,0500
3	Aurelle	2011	Anthozoa	Corallium_rubrum	5,2876	43,28	8,54635	42,3802	microsat	0,15	0,0500
3	Aurelle	2011	Anthozoa	Corallium_rubrum	5,2876	43,28	8,68812	42,2725	microsat	0,11	0,0500
3	Aurelle	2011	Anthozoa	Corallium_rubrum	5,2876	43,28	4,1075	40,0726	microsat	0,08	0,0500
3	Aurelle	2011	Anthozoa	Corallium_rubrum	5,2876	43,28	3,21188	39,9964	microsat	0,09	0,0500
3	Aurelle	2011	Anthozoa	Corallium_rubrum	5,2876	43,28	-5,321347	35,889388	microsat	0,2	0,0500
3	Aurelle	2011	Anthozoa	Corallium_rubrum	5,2876	43,28	-5,321346	35,889387	microsat	0,17	0,0500
3	Aurelle	2011	Anthozoa	Corallium_rubrum	5,2876	43,28	1,304444	36,512222	microsat	0,19	0,0500
3	Aurelle	2011	Anthozoa	Corallium_rubrum	5,2876	43,28	1,304445	36,512223	microsat	0,2	0,0500
3	Aurelle	2011	Anthozoa	Corallium_rubrum	5,162	43,26	5,06052	43,26	microsat	0,16	0,0500
3	Aurelle	2011	Anthozoa	Corallium_rubrum	5,162	43,26	4,99941	43,26	microsat	0,13	0,0500
3	Aurelle	2011	Anthozoa	Corallium_rubrum	5,162	43,26	3,16658	42,4641	microsat	0,17	0,0500
3	Aurelle	2011	Anthozoa	Corallium_rubrum	5,162	43,26	3,26684	42,2443	microsat	0,11	0,0500
3	Aurelle	2011	Anthozoa	Corallium_rubrum	5,162	43,26	3,22477	42,0461	microsat	0,17	0,0500
3	Aurelle	2011	Anthozoa	Corallium_rubrum	5,162	43,26	3,2254	42,0497	microsat	0,14	0,0500
3	Aurelle	2011	Anthozoa	Corallium_rubrum	5,162	43,26	8,55095	42,3496	microsat	0,11	0,0500
3	Aurelle	2011	Anthozoa	Corallium_rubrum	5,162	43,26	8,54635	42,3802	microsat	0,18	0,0500
3	Aurelle	2011	Anthozoa	Corallium_rubrum	5,162	43,26	8,68812	42,2725	microsat	0,18	0,0500
3	Aurelle	2011	Anthozoa	Corallium_rubrum	5,162	43,26	4,1075	40,0726	microsat	0,14	0,0500
3	Aurelle	2011	Anthozoa	Corallium_rubrum	5,162	43,26	3,21188	39,9964	microsat	0,16	0,0500
3	Aurelle	2011	Anthozoa	Corallium_rubrum	5,162	43,26	-5,321347	35,889388	microsat	0,21	0,0500
3	Aurelle	2011	Anthozoa	Corallium_rubrum	5,162	43,26	-5,321346	35,889387	microsat	0,21	0,0500
3	Aurelle	2011	Anthozoa	Corallium_rubrum	5,162	43,26	1,304444	36,512222	microsat	0,28	0,0500
3	Aurelle	2011	Anthozoa	Corallium_rubrum	5,162	43,26	1,304445	36,512223	microsat	0,29	0,0500
3	Aurelle	2011	Anthozoa	Corallium_rubrum	5,06052	43,26	4,99941	43,26	microsat	0,02	999,0000
3	Aurelle	2011	Anthozoa	Corallium_rubrum	5,06052	43,26	3,16658	42,4641	microsat	0,12	0,0500
3	Aurelle	2011	Anthozoa	Corallium_rubrum	5,06052	43,26	3,26684	42,2443	microsat	0,09	0,0500
3	Aurelle	2011	Anthozoa	Corallium_rubrum	5,06052	43,26	3,22477	42,0461	microsat	0,13	0,0500
3	Aurelle	2011	Anthozoa	Corallium_rubrum	5,06052	43,26	3,2254	42,0497	microsat	0,07	0,0500
3	Aurelle	2011	Anthozoa	Corallium_rubrum	5,06052	43,26	8,55095	42,3496	microsat	0,11	0,0500
3	Aurelle	2011	Anthozoa	Corallium_rubrum	5,06052	43,26	8,54635	42,3802	microsat	0,16	0,0500
3	Aurelle	2011	Anthozoa	Corallium_rubrum	5,06052	43,26	8,68812	42,2725	microsat	0,16	0,0500
3	Aurelle	2011	Anthozoa	Corallium_rubrum	5,06052	43,26	4,1075	40,0726	microsat	0,07	0,0500
3	Aurelle	2011	Anthozoa	Corallium_rubrum	5,06052	43,26	3,21188	39,9964	microsat	0,1	0,0500
3	Aurelle	2011	Anthozoa	Corallium_rubrum	5,06052	43,26	-5,321347	35,889388	microsat	0,21	0,0500
3	Aurelle	2011	Anthozoa	Corallium_rubrum	5,06052	43,26	-5,321346	35,889387	microsat	0,18	0,0500
3	Aurelle	2011	Anthozoa	Corallium_rubrum	5,06052	43,26	1,304444	36,512222	microsat	0,21	0,0500
3	Aurelle	2011	Anthozoa	Corallium_rubrum	5,06052	43,26	1,304445	36,512223	microsat	0,23	0,0500
3	Aurelle	2011	Anthozoa	Corallium_rubrum	4,99941	43,26	3,16658	42,4641	microsat	0,09	0,0500
3	Aurelle	2011	Anthozoa	Corallium_rubrum	4,99941	43,26	3,26684	42,2443	microsat	0,07	0,0500
3	Aurelle	2011	Anthozoa	Corallium_rubrum	4,99941	43,26	3,22477	42,0461	microsat	0,12	0,0500
3	Aurelle	2011	Anthozoa	Corallium_rubrum	4,99941	43,26	3,2254	42,0497	microsat	0,05	0,0500
3	Aurelle	2011	Anthozoa	Corallium_rubrum	4,99941	43,26	8,55095	42,3496	microsat	0,08	0,0500
3	Aurelle	2011	Anthozoa	Corallium_rubrum	4,99941	43,26	8,54635	42,3802	microsat	0,15	0,0500
3	Aurelle	2011	Anthozoa	Corallium_rubrum	4,99941	43,26	8,68812	42,2725	microsat	0,15	0,0500
3	Aurelle	2011	Anthozoa	Corallium_rubrum	4,99941	43,26	4,1075	40,0726	microsat	0,07	0,0500
3	Aurelle	2011	Anthozoa	Corallium_rubrum	4,99941	43,26	3,21188	39,9964	microsat	0,08	0,0500
3	Aurelle	2011	Anthozoa	Corallium_rubrum	4,99941	43,26	-5,321347	35,889388	microsat	0,2	0,0500
3	Aurelle	2011	Anthozoa	Corallium_rubrum	4,99941	43,26	-5,321346	35,889387	microsat	0,16	0,0500
3	Aurelle	2011	Anthozoa	Corallium_rubrum	4,99941	43,26	1,304444	36,512222	microsat	0,19	0,0500
3	Aurelle	2011	Anthozoa	Corallium_rubrum	4,99941	43,26	1,304445	36,512223	microsat	0,21	0,0500
3	Aurelle	2011	Anthozoa	Corallium_rubrum	3,16658	42,4641	3,26684	42,2443	microsat	0,07	0,0500
3	Aurelle	2011	Anthozoa	Corallium_rubrum	3,16658	42,4641	3,22477	42,0461	microsat	0,07	0,0500
3	Aurelle	2011	Anthozoa	Corallium_rubrum	3,16658	42,4641	3,2254	42,0497	microsat	0,04	0,0500
3	Aurelle	2011	Anthozoa	Corallium_rubrum	3,16658	42,4641	8,55095	42,3496	microsat	0,1	0,0500
3	Aurelle	2011	Anthozoa	Corallium_rubrum	3,16658	42,4641	8,54635	42,3802	microsat	0,18	0,0500
3	Aurelle	2011	Anthozoa	Corallium_rubrum	3,16658	42,4641	8,68812	42,2725	microsat	0,1	0,0500
3	Aurelle	2011	Anthozoa	Corallium_rubrum	3,16658	42,4641	4,1075	40,0726	microsat	0,06	0,0500
3	Aurelle	2011	Anthozoa	Corallium_rubrum	3,16658	42,4641	3,21188	39,9964	microsat	0,07	0,0500
3	Aurelle	2011	Anthozoa	Corallium_rubrum	3,16658	42,4641	-5,321347	35,889388	microsat	0,23	0,0500
3	Aurelle	2011	Anthozoa	Corallium_rubrum	3,16658	42,4641	-5,321346	35,889387	microsat	0,16	0,0500
3	Aurelle	2011	Anthozoa	Corallium_rubrum	3,16658	42,4641	1,304444	36,512222	microsat	0,17	0,0500
3	Aurelle	2011	Anthozoa	Corallium_rubrum	3,16658	42,4641	1,304445	36,512223	microsat	0,19	0,0500
3	Aurelle	2011	Anthozoa	Corallium_rubrum	3,26684	42,2443	3,22477	42,0461	microsat	0,05	0,0500
3	Aurelle	2011	Anthozoa	Corallium_rubrum	3,26684	42,2443	3,2254	42,0497	microsat	0,03	0,0500
3	Aurelle	2011	Anthozoa	Corallium_rubrum	3,26684	42,2443	8,55095	42,3496	microsat	0,05	0,0500
3	Aurelle	2011	Anthozoa	Corallium_rubrum	3,26684	42,2443	8,54635	42,3802	microsat	0,1	0,0500
3	Aurelle	2011	Anthozoa	Corallium_rubrum	3,26684	42,2443	8,68812	42,2725	microsat	0,09	0,0500
3	Aurelle	2011	Anthozoa	Corallium_rubrum	3,26684	42,2443	4,1075	40,0726	microsat	0,05	0,0500
3	Aurelle	2011	Anthozoa	Corallium_rubrum	3,26684	42,2443	3,21188	39,9964	microsat	0,06	0,0500
3	Aurelle	2011	Anthozoa	Corallium_rubrum	3,26684	42,2443	-5,321347	35,889388	microsat	0,17	0,0500
3	Aurelle	2011	Anthozoa	Corallium_rubrum	3,26684	42,2443	-5,321346	35,889387	microsat	0,14	0,0500
3	Aurelle	2011	Anthozoa	Corallium_rubrum	3,26684	42,2443	1,304444	36,512222	microsat	0,15	0,0500
3	Aurelle	2011	Anthozoa	Corallium_rubrum	3,26684	42,2443	1,304445	36,512223	microsat	0,17	0,0500
3	Aurelle	2011	Anthozoa	Corallium_rubrum	3,22477	42,0461	3,2254	42,0497	microsat	0,02	999,0000
3	Aurelle	2011	Anthozoa	Corallium_rubrum	3,22477	42,0461	8,55095	42,3496	microsat	0,09	0,0500
3	Aurelle	2011	Anthozoa	Corallium_rubrum	3,22477	42,0461	8,54635	42,3802	microsat	0,18	0,0500
3	Aurelle	2011	Anthozoa	Corallium_rubrum	3,22477	42,0461	8,68812	42,2725	microsat	0,08	0,0500
3	Aurelle	2011	Anthozoa	Corallium_rubrum	3,22477	42,0461	4,1075	40,0726	microsat	0,11	0,0500
3	Aurelle	2011	Anthozoa	Corallium_rubrum	3,22477	42,0461	3,21188	39,9964	microsat	0,12	0,0500
3	Aurelle	2011	Anthozoa	Corallium_rubrum	3,22477	42,0461	-5,321347	35,889388	microsat	0,26	0,0500
3	Aurelle	2011	Anthozoa	Corallium_rubrum	3,22477	42,0461	-5,321346	35,889387	microsat	0,2	0,0500
3	Aurelle	2011	Anthozoa	Corallium_rubrum	3,22477	42,0461	1,304444	36,512222	microsat	0,22	0,0500
3	Aurelle	2011	Anthozoa	Corallium_rubrum	3,22477	42,0461	1,304445	36,512223	microsat	0,24	0,0500
3	Aurelle	2011	Anthozoa	Corallium_rubrum	3,2254	42,0497	8,55095	42,3496	microsat	0,06	0,0500
3	Aurelle	2011	Anthozoa	Corallium_rubrum	3,2254	42,0497	8,54635	42,3802	microsat	0,13	0,0500
3	Aurelle	2011	Anthozoa	Corallium_rubrum	3,2254	42,0497	8,68812	42,2725	microsat	0,07	0,0500
3	Aurelle	2011	Anthozoa	Corallium_rubrum	3,2254	42,0497	4,1075	40,0726	microsat	0,07	0,0500
3	Aurelle	2011	Anthozoa	Corallium_rubrum	3,2254	42,0497	3,21188	39,9964	microsat	0,07	0,0500
3	Aurelle	2011	Anthozoa	Corallium_rubrum	3,2254	42,0497	-5,321347	35,889388	microsat	0,2	0,0500
3	Aurelle	2011	Anthozoa	Corallium_rubrum	3,2254	42,0497	-5,321346	35,889387	microsat	0,15	0,0500
3	Aurelle	2011	Anthozoa	Corallium_rubrum	3,2254	42,0497	1,304444	36,512222	microsat	0,18	0,0500
3	Aurelle	2011	Anthozoa	Corallium_rubrum	3,2254	42,0497	1,304445	36,512223	microsat	0,2	0,0500
3	Aurelle	2011	Anthozoa	Corallium_rubrum	8,55095	42,3496	8,54635	42,3802	microsat	0,08	0,0500
3	Aurelle	2011	Anthozoa	Corallium_rubrum	8,55095	42,3496	8,68812	42,2725	microsat	0,12	0,0500
3	Aurelle	2011	Anthozoa	Corallium_rubrum	8,55095	42,3496	4,1075	40,0726	microsat	0,07	0,0500
3	Aurelle	2011	Anthozoa	Corallium_rubrum	8,55095	42,3496	3,21188	39,9964	microsat	0,08	0,0500
3	Aurelle	2011	Anthozoa	Corallium_rubrum	8,55095	42,3496	-5,321347	35,889388	microsat	0,16	0,0500
3	Aurelle	2011	Anthozoa	Corallium_rubrum	8,55095	42,3496	-5,321346	35,889387	microsat	0,14	0,0500
3	Aurelle	2011	Anthozoa	Corallium_rubrum	8,55095	42,3496	1,304444	36,512222	microsat	0,2	0,0500
3	Aurelle	2011	Anthozoa	Corallium_rubrum	8,55095	42,3496	1,304445	36,512223	microsat	0,21	0,0500
3	Aurelle	2011	Anthozoa	Corallium_rubrum	8,54635	42,3802	8,68812	42,2725	microsat	0,15	0,0500
3	Aurelle	2011	Anthozoa	Corallium_rubrum	8,54635	42,3802	4,1075	40,0726	microsat	0,11	0,0500
3	Aurelle	2011	Anthozoa	Corallium_rubrum	8,54635	42,3802	3,21188	39,9964	microsat	0,14	0,0500
3	Aurelle	2011	Anthozoa	Corallium_rubrum	8,54635	42,3802	-5,321347	35,889388	microsat	0,18	0,0500
3	Aurelle	2011	Anthozoa	Corallium_rubrum	8,54635	42,3802	-5,321346	35,889387	microsat	0,21	0,0500
3	Aurelle	2011	Anthozoa	Corallium_rubrum	8,54635	42,3802	1,304444	36,512222	microsat	0,27	0,0500
3	Aurelle	2011	Anthozoa	Corallium_rubrum	8,54635	42,3802	1,304445	36,512223	microsat	0,28	0,0500
3	Aurelle	2011	Anthozoa	Corallium_rubrum	8,68812	42,2725	4,1075	40,0726	microsat	0,12	0,0500
3	Aurelle	2011	Anthozoa	Corallium_rubrum	8,68812	42,2725	3,21188	39,9964	microsat	0,13	0,0500
3	Aurelle	2011	Anthozoa	Corallium_rubrum	8,68812	42,2725	-5,321347	35,889388	microsat	0,25	0,0500
3	Aurelle	2011	Anthozoa	Corallium_rubrum	8,68812	42,2725	-5,321346	35,889387	microsat	0,2	0,0500
3	Aurelle	2011	Anthozoa	Corallium_rubrum	8,68812	42,2725	1,304444	36,512222	microsat	0,23	0,0500
3	Aurelle	2011	Anthozoa	Corallium_rubrum	8,68812	42,2725	1,304445	36,512223	microsat	0,24	0,0500
3	Aurelle	2011	Anthozoa	Corallium_rubrum	4,1075	40,0726	3,21188	39,9964	microsat	0,04	0,0500
3	Aurelle	2011	Anthozoa	Corallium_rubrum	4,1075	40,0726	-5,321347	35,889388	microsat	0,13	0,0500
3	Aurelle	2011	Anthozoa	Corallium_rubrum	4,1075	40,0726	-5,321346	35,889387	microsat	0,13	0,0500
3	Aurelle	2011	Anthozoa	Corallium_rubrum	4,1075	40,0726	1,304444	36,512222	microsat	0,15	0,0500
3	Aurelle	2011	Anthozoa	Corallium_rubrum	4,1075	40,0726	1,304445	36,512223	microsat	0,17	0,0500
3	Aurelle	2011	Anthozoa	Corallium_rubrum	3,21188	39,9964	-5,321347	35,889388	microsat	0,18	0,0500
3	Aurelle	2011	Anthozoa	Corallium_rubrum	3,21188	39,9964	-5,321346	35,889387	microsat	0,12	0,0500
3	Aurelle	2011	Anthozoa	Corallium_rubrum	3,21188	39,9964	1,304444	36,512222	microsat	0,13	0,0500
3	Aurelle	2011	Anthozoa	Corallium_rubrum	3,21188	39,9964	1,304445	36,512223	microsat	0,15	0,0500
3	Aurelle	2011	Anthozoa	Corallium_rubrum	-5,321347	35,889388	-5,321346	35,889387	microsat	0,12	0,0500
3	Aurelle	2011	Anthozoa	Corallium_rubrum	-5,321347	35,889388	1,304444	36,512222	microsat	0,26	0,0500
3	Aurelle	2011	Anthozoa	Corallium_rubrum	-5,321347	35,889388	1,304445	36,512223	microsat	0,33	0,0500
3	Aurelle	2011	Anthozoa	Corallium_rubrum	-5,321346	35,889387	1,304444	36,512222	microsat	0,13	0,0500
3	Aurelle	2011	Anthozoa	Corallium_rubrum	-5,321346	35,889387	1,304445	36,512223	microsat	0,21	0,0500
3	Aurelle	2011	Anthozoa	Corallium_rubrum	1,304444	36,512222	1,304445	36,512223	microsat	0,12	0,0500
4	Costantini	2013	Anthozoa	Corallium_rubrum	10,023028	42,688894	10,023233	42,688997	microsat	0,05	0,0100
4	Costantini	2013	Anthozoa	Corallium_rubrum	10,023028	42,688894	13,893775	40,691469	microsat	0,1	0,0100
4	Costantini	2013	Anthozoa	Corallium_rubrum	10,023028	42,688894	13,893986	40,689419	microsat	0,15	0,0100
4	Costantini	2013	Anthozoa	Corallium_rubrum	10,023028	42,688894	14,503047	40,602044	microsat	0,12	0,0100
4	Costantini	2013	Anthozoa	Corallium_rubrum	10,023233	42,688997	13,893775	40,691469	microsat	0,14	0,0100
4	Costantini	2013	Anthozoa	Corallium_rubrum	10,023233	42,688997	13,893986	40,689419	microsat	0,16	0,0100
4	Costantini	2013	Anthozoa	Corallium_rubrum	10,023233	42,688997	14,503047	40,602044	microsat	0,15	0,0100
4	Costantini	2013	Anthozoa	Corallium_rubrum	13,893775	40,691469	13,893986	40,689419	microsat	0,14	0,0100
4	Costantini	2013	Anthozoa	Corallium_rubrum	13,893775	40,691469	14,503047	40,602044	microsat	0,08	0,0100
4	Costantini	2013	Anthozoa	Corallium_rubrum	13,893986	40,689419	14,503047	40,602044	microsat	0,15	0,0100
5	Masmoudi	2016	Anthozoa	Eunicella_cavolinii	7,79	36,96933333	7,7735	36,96863333	microsat	0,02	0,0100
5	Masmoudi	2016	Anthozoa	Eunicella_cavolinii	7,79	36,96933333	7,705666667	36,95	microsat	0	0,1000
5	Masmoudi	2016	Anthozoa	Eunicella_cavolinii	7,79	36,96933333	4,142111111	40,06901111	microsat	0,14	0,0100
5	Masmoudi	2016	Anthozoa	Eunicella_cavolinii	7,79	36,96933333	8,728	42,58466667	microsat	0,1	0,0100
5	Masmoudi	2016	Anthozoa	Eunicella_cavolinii	7,79	36,96933333	5,6	43,16325	microsat	0,18	0,0100
5	Masmoudi	2016	Anthozoa	Eunicella_cavolinii	7,79	36,96933333	5,289833333	43,2605	microsat	0,17	0,0100
5	Masmoudi	2016	Anthozoa	Eunicella_cavolinii	7,79	36,96933333	5,224833333	43,3285	microsat	0,18	0,0100
5	Masmoudi	2016	Anthozoa	Eunicella_cavolinii	7,79	36,96933333	5,224666667	43,32833333	microsat	0,16	0,0100
5	Masmoudi	2016	Anthozoa	Eunicella_cavolinii	7,79	36,96933333	5,3855	43,189	microsat	0,17	0,0100
5	Masmoudi	2016	Anthozoa	Eunicella_cavolinii	7,79	36,96933333	5,3905	43,17283333	microsat	0,16	0,0100
5	Masmoudi	2016	Anthozoa	Eunicella_cavolinii	7,79	36,96933333	5,390333333	43,17266667	microsat	0,15	0,0100
5	Masmoudi	2016	Anthozoa	Eunicella_cavolinii	7,79	36,96933333	5,348	43,22966667	microsat	0,22	0,0100
5	Masmoudi	2016	Anthozoa	Eunicella_cavolinii	7,79	36,96933333	6,291716667	42,98786667	microsat	0,17	0,0100
5	Masmoudi	2016	Anthozoa	Eunicella_cavolinii	7,79	36,96933333	5,284166667	43,23416667	microsat	0,16	0,0100
5	Masmoudi	2016	Anthozoa	Eunicella_cavolinii	7,79	36,96933333	5,25295	43,20691667	microsat	0,12	0,0100
5	Masmoudi	2016	Anthozoa	Eunicella_cavolinii	7,79	36,96933333	5,252933333	43,2069	microsat	0,14	0,0100
5	Masmoudi	2016	Anthozoa	Eunicella_cavolinii	7,79	36,96933333	26,51666667	39,55901667	microsat	0,2	0,0100
5	Masmoudi	2016	Anthozoa	Eunicella_cavolinii	7,7735	36,96863333	7,705666667	36,95	microsat	0,02	0,0100
5	Masmoudi	2016	Anthozoa	Eunicella_cavolinii	7,7735	36,96863333	4,142111111	40,06901111	microsat	0,21	0,0100
5	Masmoudi	2016	Anthozoa	Eunicella_cavolinii	7,7735	36,96863333	8,728	42,58466667	microsat	0,17	0,0100
5	Masmoudi	2016	Anthozoa	Eunicella_cavolinii	7,7735	36,96863333	5,6	43,16325	microsat	0,26	0,0100
5	Masmoudi	2016	Anthozoa	Eunicella_cavolinii	7,7735	36,96863333	5,289833333	43,2605	microsat	0,24	0,0100
5	Masmoudi	2016	Anthozoa	Eunicella_cavolinii	7,7735	36,96863333	5,224833333	43,3285	microsat	0,26	0,0100
5	Masmoudi	2016	Anthozoa	Eunicella_cavolinii	7,7735	36,96863333	5,224666667	43,32833333	microsat	0,23	0,0100
5	Masmoudi	2016	Anthozoa	Eunicella_cavolinii	7,7735	36,96863333	5,3855	43,189	microsat	0,25	0,0100
5	Masmoudi	2016	Anthozoa	Eunicella_cavolinii	7,7735	36,96863333	5,3905	43,17283333	microsat	0,24	0,0100
5	Masmoudi	2016	Anthozoa	Eunicella_cavolinii	7,7735	36,96863333	5,390333333	43,17266667	microsat	0,23	0,0100
5	Masmoudi	2016	Anthozoa	Eunicella_cavolinii	7,7735	36,96863333	5,348	43,22966667	microsat	0,3	0,0100
5	Masmoudi	2016	Anthozoa	Eunicella_cavolinii	7,7735	36,96863333	6,291716667	42,98786667	microsat	0,24	0,0100
5	Masmoudi	2016	Anthozoa	Eunicella_cavolinii	7,7735	36,96863333	5,284166667	43,23416667	microsat	0,24	0,0100
5	Masmoudi	2016	Anthozoa	Eunicella_cavolinii	7,7735	36,96863333	5,25295	43,20691667	microsat	0,2	0,0100
5	Masmoudi	2016	Anthozoa	Eunicella_cavolinii	7,7735	36,96863333	5,252933333	43,2069	microsat	0,22	0,0100
5	Masmoudi	2016	Anthozoa	Eunicella_cavolinii	7,7735	36,96863333	26,51666667	39,55901667	microsat	0,29	0,0100
5	Masmoudi	2016	Anthozoa	Eunicella_cavolinii	7,705666667	36,95	4,142111111	40,06901111	microsat	0,15	0,0100
5	Masmoudi	2016	Anthozoa	Eunicella_cavolinii	7,705666667	36,95	8,728	42,58466667	microsat	0,1	0,0100
5	Masmoudi	2016	Anthozoa	Eunicella_cavolinii	7,705666667	36,95	5,6	43,16325	microsat	0,17	0,0100
5	Masmoudi	2016	Anthozoa	Eunicella_cavolinii	7,705666667	36,95	5,289833333	43,2605	microsat	0,16	0,0100
5	Masmoudi	2016	Anthozoa	Eunicella_cavolinii	7,705666667	36,95	5,224833333	43,3285	microsat	0,16	0,0100
5	Masmoudi	2016	Anthozoa	Eunicella_cavolinii	7,705666667	36,95	5,224666667	43,32833333	microsat	0,14	0,0100
5	Masmoudi	2016	Anthozoa	Eunicella_cavolinii	7,705666667	36,95	5,3855	43,189	microsat	0,16	0,0100
5	Masmoudi	2016	Anthozoa	Eunicella_cavolinii	7,705666667	36,95	5,3905	43,17283333	microsat	0,16	0,0100
5	Masmoudi	2016	Anthozoa	Eunicella_cavolinii	7,705666667	36,95	5,390333333	43,17266667	microsat	0,15	0,0100
5	Masmoudi	2016	Anthozoa	Eunicella_cavolinii	7,705666667	36,95	5,348	43,22966667	microsat	0,21	0,0100
5	Masmoudi	2016	Anthozoa	Eunicella_cavolinii	7,705666667	36,95	6,291716667	42,98786667	microsat	0,15	0,0100
5	Masmoudi	2016	Anthozoa	Eunicella_cavolinii	7,705666667	36,95	5,284166667	43,23416667	microsat	0,16	0,0100
5	Masmoudi	2016	Anthozoa	Eunicella_cavolinii	7,705666667	36,95	5,25295	43,20691667	microsat	0,11	0,0100
5	Masmoudi	2016	Anthozoa	Eunicella_cavolinii	7,705666667	36,95	5,252933333	43,2069	microsat	0,13	0,0100
5	Masmoudi	2016	Anthozoa	Eunicella_cavolinii	7,705666667	36,95	26,51666667	39,55901667	microsat	0,21	0,0100
5	Masmoudi	2016	Anthozoa	Eunicella_cavolinii	4,142111111	40,06901111	8,728	42,58466667	microsat	0,04	0,0100
5	Masmoudi	2016	Anthozoa	Eunicella_cavolinii	4,142111111	40,06901111	5,6	43,16325	microsat	0,21	0,0100
5	Masmoudi	2016	Anthozoa	Eunicella_cavolinii	4,142111111	40,06901111	5,289833333	43,2605	microsat	0,14	0,0100
5	Masmoudi	2016	Anthozoa	Eunicella_cavolinii	4,142111111	40,06901111	5,224833333	43,3285	microsat	0,16	0,0100
5	Masmoudi	2016	Anthozoa	Eunicella_cavolinii	4,142111111	40,06901111	5,224666667	43,32833333	microsat	0,14	0,0100
5	Masmoudi	2016	Anthozoa	Eunicella_cavolinii	4,142111111	40,06901111	5,3855	43,189	microsat	0,17	0,0100
5	Masmoudi	2016	Anthozoa	Eunicella_cavolinii	4,142111111	40,06901111	5,3905	43,17283333	microsat	0,14	0,0100
5	Masmoudi	2016	Anthozoa	Eunicella_cavolinii	4,142111111	40,06901111	5,390333333	43,17266667	microsat	0,13	0,0100
5	Masmoudi	2016	Anthozoa	Eunicella_cavolinii	4,142111111	40,06901111	5,348	43,22966667	microsat	0,18	0,0100
5	Masmoudi	2016	Anthozoa	Eunicella_cavolinii	4,142111111	40,06901111	6,291716667	42,98786667	microsat	0,17	0,0100
5	Masmoudi	2016	Anthozoa	Eunicella_cavolinii	4,142111111	40,06901111	5,284166667	43,23416667	microsat	0,12	0,0100
5	Masmoudi	2016	Anthozoa	Eunicella_cavolinii	4,142111111	40,06901111	5,25295	43,20691667	microsat	0,14	0,0100
5	Masmoudi	2016	Anthozoa	Eunicella_cavolinii	4,142111111	40,06901111	5,252933333	43,2069	microsat	0,1	0,0100
5	Masmoudi	2016	Anthozoa	Eunicella_cavolinii	4,142111111	40,06901111	26,51666667	39,55901667	microsat	0,28	0,0100
5	Masmoudi	2016	Anthozoa	Eunicella_cavolinii	8,728	42,58466667	5,6	43,16325	microsat	0,1	0,0100
5	Masmoudi	2016	Anthozoa	Eunicella_cavolinii	8,728	42,58466667	5,289833333	43,2605	microsat	0,06	0,0100
5	Masmoudi	2016	Anthozoa	Eunicella_cavolinii	8,728	42,58466667	5,224833333	43,3285	microsat	0,06	0,0100
5	Masmoudi	2016	Anthozoa	Eunicella_cavolinii	8,728	42,58466667	5,224666667	43,32833333	microsat	0,05	0,0100
5	Masmoudi	2016	Anthozoa	Eunicella_cavolinii	8,728	42,58466667	5,3855	43,189	microsat	0,07	0,0100
5	Masmoudi	2016	Anthozoa	Eunicella_cavolinii	8,728	42,58466667	5,3905	43,17283333	microsat	0,06	0,0100
5	Masmoudi	2016	Anthozoa	Eunicella_cavolinii	8,728	42,58466667	5,390333333	43,17266667	microsat	0,05	0,0100
5	Masmoudi	2016	Anthozoa	Eunicella_cavolinii	8,728	42,58466667	5,348	43,22966667	microsat	0,09	0,0100
5	Masmoudi	2016	Anthozoa	Eunicella_cavolinii	8,728	42,58466667	6,291716667	42,98786667	microsat	0,07	0,0100
5	Masmoudi	2016	Anthozoa	Eunicella_cavolinii	8,728	42,58466667	5,284166667	43,23416667	microsat	0,05	0,0100
5	Masmoudi	2016	Anthozoa	Eunicella_cavolinii	8,728	42,58466667	5,25295	43,20691667	microsat	0,05	0,0100
5	Masmoudi	2016	Anthozoa	Eunicella_cavolinii	8,728	42,58466667	5,252933333	43,2069	microsat	0,03	0,0100
5	Masmoudi	2016	Anthozoa	Eunicella_cavolinii	8,728	42,58466667	26,51666667	39,55901667	microsat	0,19	0,0100
5	Masmoudi	2016	Anthozoa	Eunicella_cavolinii	5,6	43,16325	5,289833333	43,2605	microsat	0,08	0,0100
5	Masmoudi	2016	Anthozoa	Eunicella_cavolinii	5,6	43,16325	5,224833333	43,3285	microsat	0,06	0,0100
5	Masmoudi	2016	Anthozoa	Eunicella_cavolinii	5,6	43,16325	5,224666667	43,32833333	microsat	0,07	0,0100
5	Masmoudi	2016	Anthozoa	Eunicella_cavolinii	5,6	43,16325	5,3855	43,189	microsat	0,01	0,1000
5	Masmoudi	2016	Anthozoa	Eunicella_cavolinii	5,6	43,16325	5,3905	43,17283333	microsat	0,07	0,0100
5	Masmoudi	2016	Anthozoa	Eunicella_cavolinii	5,6	43,16325	5,390333333	43,17266667	microsat	0,05	0,0100
5	Masmoudi	2016	Anthozoa	Eunicella_cavolinii	5,6	43,16325	5,348	43,22966667	microsat	0,12	0,0100
5	Masmoudi	2016	Anthozoa	Eunicella_cavolinii	5,6	43,16325	6,291716667	42,98786667	microsat	0,1	0,0100
5	Masmoudi	2016	Anthozoa	Eunicella_cavolinii	5,6	43,16325	5,284166667	43,23416667	microsat	0,07	0,0100
5	Masmoudi	2016	Anthozoa	Eunicella_cavolinii	5,6	43,16325	5,25295	43,20691667	microsat	0,05	0,0100
5	Masmoudi	2016	Anthozoa	Eunicella_cavolinii	5,6	43,16325	5,252933333	43,2069	microsat	0,05	0,0100
5	Masmoudi	2016	Anthozoa	Eunicella_cavolinii	5,6	43,16325	26,51666667	39,55901667	microsat	0,21	0,0100
5	Masmoudi	2016	Anthozoa	Eunicella_cavolinii	5,289833333	43,2605	5,224833333	43,3285	microsat	0,02	0,0100
5	Masmoudi	2016	Anthozoa	Eunicella_cavolinii	5,289833333	43,2605	5,224666667	43,32833333	microsat	0,02	0,0100
5	Masmoudi	2016	Anthozoa	Eunicella_cavolinii	5,289833333	43,2605	5,3855	43,189	microsat	0,03	0,0100
5	Masmoudi	2016	Anthozoa	Eunicella_cavolinii	5,289833333	43,2605	5,3905	43,17283333	microsat	0,03	0,0100
5	Masmoudi	2016	Anthozoa	Eunicella_cavolinii	5,289833333	43,2605	5,390333333	43,17266667	microsat	0,03	0,0100
5	Masmoudi	2016	Anthozoa	Eunicella_cavolinii	5,289833333	43,2605	5,348	43,22966667	microsat	0,05	0,0100
5	Masmoudi	2016	Anthozoa	Eunicella_cavolinii	5,289833333	43,2605	6,291716667	42,98786667	microsat	0,01	0,1000
5	Masmoudi	2016	Anthozoa	Eunicella_cavolinii	5,289833333	43,2605	5,284166667	43,23416667	microsat	0,02	0,0100
5	Masmoudi	2016	Anthozoa	Eunicella_cavolinii	5,289833333	43,2605	5,25295	43,20691667	microsat	0,02	0,0100
5	Masmoudi	2016	Anthozoa	Eunicella_cavolinii	5,289833333	43,2605	5,252933333	43,2069	microsat	0,03	0,0100
5	Masmoudi	2016	Anthozoa	Eunicella_cavolinii	5,289833333	43,2605	26,51666667	39,55901667	microsat	0,24	0,0100
5	Masmoudi	2016	Anthozoa	Eunicella_cavolinii	5,224833333	43,3285	5,224666667	43,32833333	microsat	0	0,0100
5	Masmoudi	2016	Anthozoa	Eunicella_cavolinii	5,224833333	43,3285	5,3855	43,189	microsat	0,02	0,0100
5	Masmoudi	2016	Anthozoa	Eunicella_cavolinii	5,224833333	43,3285	5,3905	43,17283333	microsat	0,03	0,0100
5	Masmoudi	2016	Anthozoa	Eunicella_cavolinii	5,224833333	43,3285	5,390333333	43,17266667	microsat	0,02	0,0100
5	Masmoudi	2016	Anthozoa	Eunicella_cavolinii	5,224833333	43,3285	5,348	43,22966667	microsat	0,05	0,0100
5	Masmoudi	2016	Anthozoa	Eunicella_cavolinii	5,224833333	43,3285	6,291716667	42,98786667	microsat	0,04	0,0100
5	Masmoudi	2016	Anthozoa	Eunicella_cavolinii	5,224833333	43,3285	5,284166667	43,23416667	microsat	0,02	0,0100
5	Masmoudi	2016	Anthozoa	Eunicella_cavolinii	5,224833333	43,3285	5,25295	43,20691667	microsat	0,03	0,0100
5	Masmoudi	2016	Anthozoa	Eunicella_cavolinii	5,224833333	43,3285	5,252933333	43,2069	microsat	0,03	0,0100
5	Masmoudi	2016	Anthozoa	Eunicella_cavolinii	5,224833333	43,3285	26,51666667	39,55901667	microsat	0,23	0,0100
5	Masmoudi	2016	Anthozoa	Eunicella_cavolinii	5,224666667	43,32833333	5,3855	43,189	microsat	0,02	0,0100
5	Masmoudi	2016	Anthozoa	Eunicella_cavolinii	5,224666667	43,32833333	5,3905	43,17283333	microsat	0,04	0,0100
5	Masmoudi	2016	Anthozoa	Eunicella_cavolinii	5,224666667	43,32833333	5,390333333	43,17266667	microsat	0,02	0,0100
5	Masmoudi	2016	Anthozoa	Eunicella_cavolinii	5,224666667	43,32833333	5,348	43,22966667	microsat	0,07	0,0100
5	Masmoudi	2016	Anthozoa	Eunicella_cavolinii	5,224666667	43,32833333	6,291716667	42,98786667	microsat	0,04	0,0100
5	Masmoudi	2016	Anthozoa	Eunicella_cavolinii	5,224666667	43,32833333	5,284166667	43,23416667	microsat	0,04	0,0100
5	Masmoudi	2016	Anthozoa	Eunicella_cavolinii	5,224666667	43,32833333	5,25295	43,20691667	microsat	0,03	0,0100
5	Masmoudi	2016	Anthozoa	Eunicella_cavolinii	5,224666667	43,32833333	5,252933333	43,2069	microsat	0,02	0,0100
5	Masmoudi	2016	Anthozoa	Eunicella_cavolinii	5,224666667	43,32833333	26,51666667	39,55901667	microsat	0,21	0,0100
5	Masmoudi	2016	Anthozoa	Eunicella_cavolinii	5,3855	43,189	5,3905	43,17283333	microsat	0	0,1000
5	Masmoudi	2016	Anthozoa	Eunicella_cavolinii	5,3855	43,189	5,390333333	43,17266667	microsat	0	0,1000
5	Masmoudi	2016	Anthozoa	Eunicella_cavolinii	5,3855	43,189	5,348	43,22966667	microsat	0,06	0,0100
5	Masmoudi	2016	Anthozoa	Eunicella_cavolinii	5,3855	43,189	6,291716667	42,98786667	microsat	0,07	0,0100
5	Masmoudi	2016	Anthozoa	Eunicella_cavolinii	5,3855	43,189	5,284166667	43,23416667	microsat	0,03	0,0100
5	Masmoudi	2016	Anthozoa	Eunicella_cavolinii	5,3855	43,189	5,25295	43,20691667	microsat	0,01	0,1000
5	Masmoudi	2016	Anthozoa	Eunicella_cavolinii	5,3855	43,189	5,252933333	43,2069	microsat	0,01	0,1000
5	Masmoudi	2016	Anthozoa	Eunicella_cavolinii	5,3855	43,189	26,51666667	39,55901667	microsat	0,16	0,0100
5	Masmoudi	2016	Anthozoa	Eunicella_cavolinii	5,3905	43,17283333	5,390333333	43,17266667	microsat	0	0,1000
5	Masmoudi	2016	Anthozoa	Eunicella_cavolinii	5,3905	43,17283333	5,348	43,22966667	microsat	0,03	0,0100
5	Masmoudi	2016	Anthozoa	Eunicella_cavolinii	5,3905	43,17283333	6,291716667	42,98786667	microsat	0,05	0,0100
5	Masmoudi	2016	Anthozoa	Eunicella_cavolinii	5,3905	43,17283333	5,284166667	43,23416667	microsat	0,03	0,0100
5	Masmoudi	2016	Anthozoa	Eunicella_cavolinii	5,3905	43,17283333	5,25295	43,20691667	microsat	0,03	0,0100
5	Masmoudi	2016	Anthozoa	Eunicella_cavolinii	5,3905	43,17283333	5,252933333	43,2069	microsat	0,02	0,0100
5	Masmoudi	2016	Anthozoa	Eunicella_cavolinii	5,3905	43,17283333	26,51666667	39,55901667	microsat	0,18	0,0100
5	Masmoudi	2016	Anthozoa	Eunicella_cavolinii	5,390333333	43,17266667	5,348	43,22966667	microsat	0,05	0,0100
5	Masmoudi	2016	Anthozoa	Eunicella_cavolinii	5,390333333	43,17266667	6,291716667	42,98786667	microsat	0,06	0,0100
5	Masmoudi	2016	Anthozoa	Eunicella_cavolinii	5,390333333	43,17266667	5,284166667	43,23416667	microsat	0,03	0,0100
5	Masmoudi	2016	Anthozoa	Eunicella_cavolinii	5,390333333	43,17266667	5,25295	43,20691667	microsat	0,02	0,0100
5	Masmoudi	2016	Anthozoa	Eunicella_cavolinii	5,390333333	43,17266667	5,252933333	43,2069	microsat	0,02	0,0100
5	Masmoudi	2016	Anthozoa	Eunicella_cavolinii	5,390333333	43,17266667	26,51666667	39,55901667	microsat	0,17	0,0100
5	Masmoudi	2016	Anthozoa	Eunicella_cavolinii	5,348	43,22966667	6,291716667	42,98786667	microsat	0,06	0,0100
5	Masmoudi	2016	Anthozoa	Eunicella_cavolinii	5,348	43,22966667	5,284166667	43,23416667	microsat	0,07	0,0100
5	Masmoudi	2016	Anthozoa	Eunicella_cavolinii	5,348	43,22966667	5,25295	43,20691667	microsat	0,06	0,0100
5	Masmoudi	2016	Anthozoa	Eunicella_cavolinii	5,348	43,22966667	5,252933333	43,2069	microsat	0,07	0,0100
5	Masmoudi	2016	Anthozoa	Eunicella_cavolinii	5,348	43,22966667	26,51666667	39,55901667	microsat	0,26	0,0100
5	Masmoudi	2016	Anthozoa	Eunicella_cavolinii	6,291716667	42,98786667	5,284166667	43,23416667	microsat	0,04	0,0100
5	Masmoudi	2016	Anthozoa	Eunicella_cavolinii	6,291716667	42,98786667	5,25295	43,20691667	microsat	0,03	0,0100
5	Masmoudi	2016	Anthozoa	Eunicella_cavolinii	6,291716667	42,98786667	5,252933333	43,2069	microsat	0,03	0,0100
5	Masmoudi	2016	Anthozoa	Eunicella_cavolinii	6,291716667	42,98786667	26,51666667	39,55901667	microsat	0,27	0,0100
5	Masmoudi	2016	Anthozoa	Eunicella_cavolinii	5,284166667	43,23416667	5,25295	43,20691667	microsat	0,02	0,0100
5	Masmoudi	2016	Anthozoa	Eunicella_cavolinii	5,284166667	43,23416667	5,252933333	43,2069	microsat	0,02	0,0100
5	Masmoudi	2016	Anthozoa	Eunicella_cavolinii	5,284166667	43,23416667	26,51666667	39,55901667	microsat	0,21	0,0100
5	Masmoudi	2016	Anthozoa	Eunicella_cavolinii	5,25295	43,20691667	5,252933333	43,2069	microsat	0,01	0,0100
5	Masmoudi	2016	Anthozoa	Eunicella_cavolinii	5,25295	43,20691667	26,51666667	39,55901667	microsat	0,19	0,0100
5	Masmoudi	2016	Anthozoa	Eunicella_cavolinii	5,252933333	43,2069	26,51666667	39,55901667	microsat	0,18	0,0100
6	Boscari	2019	Anthozoa	Leptopsammia_pruvoti	12,42472222	45,19444444	15,50666667	42,13305556	SNP/RAD_GBS_transc	0,36	0,0001
6	Boscari	2019	Anthozoa	Leptopsammia_pruvoti	12,42472222	45,19444444	18,56388889	40,10583333	SNP/RAD_GBS_transc	0,39	0,0001
6	Boscari	2019	Anthozoa	Leptopsammia_pruvoti	12,42472222	45,19444444	12,92555556	38,07833333	SNP/RAD_GBS_transc	0,54	0,0001
6	Boscari	2019	Anthozoa	Leptopsammia_pruvoti	12,42472222	45,19444444	8,838333333	38,87722222	SNP/RAD_GBS_transc	0,35	0,0001
6	Boscari	2019	Anthozoa	Leptopsammia_pruvoti	12,42472222	45,19444444	9,701666667	40,92333333	SNP/RAD_GBS_transc	0,49	0,0001
6	Boscari	2019	Anthozoa	Leptopsammia_pruvoti	12,42472222	45,19444444	11,10361111	42,23888889	SNP/RAD_GBS_transc	0,58	0,0001
6	Boscari	2019	Anthozoa	Leptopsammia_pruvoti	12,42472222	45,19444444	11,10972222	42,26361111	SNP/RAD_GBS_transc	0,56	0,0001
6	Boscari	2019	Anthozoa	Leptopsammia_pruvoti	12,42472222	45,19444444	9,218333333	44,29833333	SNP/RAD_GBS_transc	0,52	0,0001
6	Boscari	2019	Anthozoa	Leptopsammia_pruvoti	12,42472222	45,19444444	8,226388889	44,0225	SNP/RAD_GBS_transc	0,56	0,0001
6	Boscari	2019	Anthozoa	Leptopsammia_pruvoti	15,50666667	42,13305556	18,56388889	40,10583333	SNP/RAD_GBS_transc	0,14	0,0001
6	Boscari	2019	Anthozoa	Leptopsammia_pruvoti	15,50666667	42,13305556	12,92555556	38,07833333	SNP/RAD_GBS_transc	0,41	0,0001
6	Boscari	2019	Anthozoa	Leptopsammia_pruvoti	15,50666667	42,13305556	8,838333333	38,87722222	SNP/RAD_GBS_transc	0,18	0,0001
6	Boscari	2019	Anthozoa	Leptopsammia_pruvoti	15,50666667	42,13305556	9,701666667	40,92333333	SNP/RAD_GBS_transc	0,29	0,0001
6	Boscari	2019	Anthozoa	Leptopsammia_pruvoti	15,50666667	42,13305556	11,10361111	42,23888889	SNP/RAD_GBS_transc	0,32	0,0001
6	Boscari	2019	Anthozoa	Leptopsammia_pruvoti	15,50666667	42,13305556	11,10972222	42,26361111	SNP/RAD_GBS_transc	0,3	0,0001
6	Boscari	2019	Anthozoa	Leptopsammia_pruvoti	15,50666667	42,13305556	9,218333333	44,29833333	SNP/RAD_GBS_transc	0,35	0,0001
6	Boscari	2019	Anthozoa	Leptopsammia_pruvoti	15,50666667	42,13305556	8,226388889	44,0225	SNP/RAD_GBS_transc	0,32	0,0001
6	Boscari	2019	Anthozoa	Leptopsammia_pruvoti	18,56388889	40,10583333	12,92555556	38,07833333	SNP/RAD_GBS_transc	0,41	0,0001
6	Boscari	2019	Anthozoa	Leptopsammia_pruvoti	18,56388889	40,10583333	8,838333333	38,87722222	SNP/RAD_GBS_transc	0,17	0,0001
6	Boscari	2019	Anthozoa	Leptopsammia_pruvoti	18,56388889	40,10583333	9,701666667	40,92333333	SNP/RAD_GBS_transc	0,28	0,0001
6	Boscari	2019	Anthozoa	Leptopsammia_pruvoti	18,56388889	40,10583333	11,10361111	42,23888889	SNP/RAD_GBS_transc	0,3	0,0001
6	Boscari	2019	Anthozoa	Leptopsammia_pruvoti	18,56388889	40,10583333	11,10972222	42,26361111	SNP/RAD_GBS_transc	0,28	0,0001
6	Boscari	2019	Anthozoa	Leptopsammia_pruvoti	18,56388889	40,10583333	9,218333333	44,29833333	SNP/RAD_GBS_transc	0,33	0,0001
6	Boscari	2019	Anthozoa	Leptopsammia_pruvoti	18,56388889	40,10583333	8,226388889	44,0225	SNP/RAD_GBS_transc	0,3	0,0001
6	Boscari	2019	Anthozoa	Leptopsammia_pruvoti	12,92555556	38,07833333	8,838333333	38,87722222	SNP/RAD_GBS_transc	0,32	0,0001
6	Boscari	2019	Anthozoa	Leptopsammia_pruvoti	12,92555556	38,07833333	9,701666667	40,92333333	SNP/RAD_GBS_transc	0,32	0,0001
6	Boscari	2019	Anthozoa	Leptopsammia_pruvoti	12,92555556	38,07833333	11,10361111	42,23888889	SNP/RAD_GBS_transc	0,35	0,0001
6	Boscari	2019	Anthozoa	Leptopsammia_pruvoti	12,92555556	38,07833333	11,10972222	42,26361111	SNP/RAD_GBS_transc	0,33	0,0001
6	Boscari	2019	Anthozoa	Leptopsammia_pruvoti	12,92555556	38,07833333	9,218333333	44,29833333	SNP/RAD_GBS_transc	0,36	0,0001
6	Boscari	2019	Anthozoa	Leptopsammia_pruvoti	12,92555556	38,07833333	8,226388889	44,0225	SNP/RAD_GBS_transc	0,34	0,0001
6	Boscari	2019	Anthozoa	Leptopsammia_pruvoti	8,838333333	38,87722222	9,701666667	40,92333333	SNP/RAD_GBS_transc	0,17	0,0001
6	Boscari	2019	Anthozoa	Leptopsammia_pruvoti	8,838333333	38,87722222	11,10361111	42,23888889	SNP/RAD_GBS_transc	0,19	0,0001
6	Boscari	2019	Anthozoa	Leptopsammia_pruvoti	8,838333333	38,87722222	11,10972222	42,26361111	SNP/RAD_GBS_transc	0,17	0,0001
6	Boscari	2019	Anthozoa	Leptopsammia_pruvoti	8,838333333	38,87722222	9,218333333	44,29833333	SNP/RAD_GBS_transc	0,22	0,0001
6	Boscari	2019	Anthozoa	Leptopsammia_pruvoti	8,838333333	38,87722222	8,226388889	44,0225	SNP/RAD_GBS_transc	0,22	0,0001
6	Boscari	2019	Anthozoa	Leptopsammia_pruvoti	9,701666667	40,92333333	11,10361111	42,23888889	SNP/RAD_GBS_transc	0,18	0,0001
6	Boscari	2019	Anthozoa	Leptopsammia_pruvoti	9,701666667	40,92333333	11,10972222	42,26361111	SNP/RAD_GBS_transc	0,16	0,0001
6	Boscari	2019	Anthozoa	Leptopsammia_pruvoti	9,701666667	40,92333333	9,218333333	44,29833333	SNP/RAD_GBS_transc	0,19	0,0001
6	Boscari	2019	Anthozoa	Leptopsammia_pruvoti	9,701666667	40,92333333	8,226388889	44,0225	SNP/RAD_GBS_transc	0,27	0,0001
6	Boscari	2019	Anthozoa	Leptopsammia_pruvoti	11,10361111	42,23888889	11,10972222	42,26361111	SNP/RAD_GBS_transc	0,04	0,0001
6	Boscari	2019	Anthozoa	Leptopsammia_pruvoti	11,10361111	42,23888889	9,218333333	44,29833333	SNP/RAD_GBS_transc	0,22	0,0001
6	Boscari	2019	Anthozoa	Leptopsammia_pruvoti	11,10361111	42,23888889	8,226388889	44,0225	SNP/RAD_GBS_transc	0,27	0,0001
6	Boscari	2019	Anthozoa	Leptopsammia_pruvoti	11,10972222	42,26361111	9,218333333	44,29833333	SNP/RAD_GBS_transc	0,21	0,0001
6	Boscari	2019	Anthozoa	Leptopsammia_pruvoti	11,10972222	42,26361111	8,226388889	44,0225	SNP/RAD_GBS_transc	0,25	0,0001
6	Boscari	2019	Anthozoa	Leptopsammia_pruvoti	9,218333333	44,29833333	8,226388889	44,0225	SNP/RAD_GBS_transc	0,31	0,0001
7	Reem	2017	Ascidiacea	Botryllus_schlosseri	-4,646388889	36,13805556	-2,470555556	36,14333333	microsat	0,122	0,0010
7	Reem	2017	Ascidiacea	Botryllus_schlosseri	-4,646388889	36,13805556	2,182777778	41,37694444	microsat	0,088	0,0010
7	Reem	2017	Ascidiacea	Botryllus_schlosseri	-4,646388889	36,13805556	3,035	42,70361111	microsat	0,09	0,0010
7	Reem	2017	Ascidiacea	Botryllus_schlosseri	-4,646388889	36,13805556	10,04083333	44,03472222	microsat	0,111	0,0010
7	Reem	2017	Ascidiacea	Botryllus_schlosseri	-4,646388889	36,13805556	8,265	44,1325	microsat	0,108	0,0010
7	Reem	2017	Ascidiacea	Botryllus_schlosseri	-4,646388889	36,13805556	13,36944444	38,12083333	microsat	0,107	0,0010
7	Reem	2017	Ascidiacea	Botryllus_schlosseri	-4,646388889	36,13805556	13,485	43,60916667	microsat	0,111	0,0010
7	Reem	2017	Ascidiacea	Botryllus_schlosseri	-4,646388889	36,13805556	13,635	45,07583333	microsat	0,107	0,0010
7	Reem	2017	Ascidiacea	Botryllus_schlosseri	-4,646388889	36,13805556	23,7275	37,87638889	microsat	0,244	0,0010
7	Reem	2017	Ascidiacea	Botryllus_schlosseri	-4,646388889	36,13805556	34,86583333	32,40194444	microsat	0,176	0,0010
7	Reem	2017	Ascidiacea	Botryllus_schlosseri	-2,470555556	36,14333333	2,182777778	41,37694444	microsat	0,065	0,0020
7	Reem	2017	Ascidiacea	Botryllus_schlosseri	-2,470555556	36,14333333	3,035	42,70361111	microsat	0,061	0,0010
7	Reem	2017	Ascidiacea	Botryllus_schlosseri	-2,470555556	36,14333333	10,04083333	44,03472222	microsat	0,067	0,0010
7	Reem	2017	Ascidiacea	Botryllus_schlosseri	-2,470555556	36,14333333	8,265	44,1325	microsat	0,127	0,0010
7	Reem	2017	Ascidiacea	Botryllus_schlosseri	-2,470555556	36,14333333	13,36944444	38,12083333	microsat	0,121	0,0010
7	Reem	2017	Ascidiacea	Botryllus_schlosseri	-2,470555556	36,14333333	13,485	43,60916667	microsat	0,18	0,0010
7	Reem	2017	Ascidiacea	Botryllus_schlosseri	-2,470555556	36,14333333	13,635	45,07583333	microsat	0,129	0,0010
7	Reem	2017	Ascidiacea	Botryllus_schlosseri	-2,470555556	36,14333333	23,7275	37,87638889	microsat	0,305	0,0010
7	Reem	2017	Ascidiacea	Botryllus_schlosseri	-2,470555556	36,14333333	34,86583333	32,40194444	microsat	0,151	0,0010
7	Reem	2017	Ascidiacea	Botryllus_schlosseri	2,182777778	41,37694444	3,035	42,70361111	microsat	0,033	0,0010
7	Reem	2017	Ascidiacea	Botryllus_schlosseri	2,182777778	41,37694444	10,04083333	44,03472222	microsat	0,042	0,0010
7	Reem	2017	Ascidiacea	Botryllus_schlosseri	2,182777778	41,37694444	8,265	44,1325	microsat	0,079	0,0010
7	Reem	2017	Ascidiacea	Botryllus_schlosseri	2,182777778	41,37694444	13,36944444	38,12083333	microsat	0,087	0,0010
7	Reem	2017	Ascidiacea	Botryllus_schlosseri	2,182777778	41,37694444	13,485	43,60916667	microsat	0,154	0,0010
7	Reem	2017	Ascidiacea	Botryllus_schlosseri	2,182777778	41,37694444	13,635	45,07583333	microsat	0,086	0,0010
7	Reem	2017	Ascidiacea	Botryllus_schlosseri	2,182777778	41,37694444	23,7275	37,87638889	microsat	0,263	0,0010
7	Reem	2017	Ascidiacea	Botryllus_schlosseri	2,182777778	41,37694444	34,86583333	32,40194444	microsat	0,129	0,0010
7	Reem	2017	Ascidiacea	Botryllus_schlosseri	3,035	42,70361111	10,04083333	44,03472222	microsat	0,038	0,0010
7	Reem	2017	Ascidiacea	Botryllus_schlosseri	3,035	42,70361111	8,265	44,1325	microsat	0,087	0,0010
7	Reem	2017	Ascidiacea	Botryllus_schlosseri	3,035	42,70361111	13,36944444	38,12083333	microsat	0,091	0,0010
7	Reem	2017	Ascidiacea	Botryllus_schlosseri	3,035	42,70361111	13,485	43,60916667	microsat	0,14	0,0010
7	Reem	2017	Ascidiacea	Botryllus_schlosseri	3,035	42,70361111	13,635	45,07583333	microsat	0,114	0,0010
7	Reem	2017	Ascidiacea	Botryllus_schlosseri	3,035	42,70361111	23,7275	37,87638889	microsat	0,263	0,0010
7	Reem	2017	Ascidiacea	Botryllus_schlosseri	3,035	42,70361111	34,86583333	32,40194444	microsat	0,141	0,0010
7	Reem	2017	Ascidiacea	Botryllus_schlosseri	10,04083333	44,03472222	8,265	44,1325	microsat	0,09	0,0010
7	Reem	2017	Ascidiacea	Botryllus_schlosseri	10,04083333	44,03472222	13,36944444	38,12083333	microsat	0,1	0,0010
7	Reem	2017	Ascidiacea	Botryllus_schlosseri	10,04083333	44,03472222	13,485	43,60916667	microsat	0,149	0,0010
7	Reem	2017	Ascidiacea	Botryllus_schlosseri	10,04083333	44,03472222	13,635	45,07583333	microsat	0,117	0,0010
7	Reem	2017	Ascidiacea	Botryllus_schlosseri	10,04083333	44,03472222	23,7275	37,87638889	microsat	0,277	0,0010
7	Reem	2017	Ascidiacea	Botryllus_schlosseri	10,04083333	44,03472222	34,86583333	32,40194444	microsat	0,14	0,0010
7	Reem	2017	Ascidiacea	Botryllus_schlosseri	8,265	44,1325	13,36944444	38,12083333	microsat	0,056	0,0010
7	Reem	2017	Ascidiacea	Botryllus_schlosseri	8,265	44,1325	13,485	43,60916667	microsat	0,125	0,0010
7	Reem	2017	Ascidiacea	Botryllus_schlosseri	8,265	44,1325	13,635	45,07583333	microsat	0,114	0,0010
7	Reem	2017	Ascidiacea	Botryllus_schlosseri	8,265	44,1325	23,7275	37,87638889	microsat	0,248	0,0010
7	Reem	2017	Ascidiacea	Botryllus_schlosseri	8,265	44,1325	34,86583333	32,40194444	microsat	0,14	0,0010
7	Reem	2017	Ascidiacea	Botryllus_schlosseri	13,36944444	38,12083333	13,485	43,60916667	microsat	0,115	0,0010
7	Reem	2017	Ascidiacea	Botryllus_schlosseri	13,36944444	38,12083333	13,635	45,07583333	microsat	0,114	0,0010
7	Reem	2017	Ascidiacea	Botryllus_schlosseri	13,36944444	38,12083333	23,7275	37,87638889	microsat	0,271	0,0010
7	Reem	2017	Ascidiacea	Botryllus_schlosseri	13,36944444	38,12083333	34,86583333	32,40194444	microsat	0,163	0,0010
7	Reem	2017	Ascidiacea	Botryllus_schlosseri	13,485	43,60916667	13,635	45,07583333	microsat	0,166	0,0010
7	Reem	2017	Ascidiacea	Botryllus_schlosseri	13,485	43,60916667	23,7275	37,87638889	microsat	0,222	0,0010
7	Reem	2017	Ascidiacea	Botryllus_schlosseri	13,485	43,60916667	34,86583333	32,40194444	microsat	0,208	0,0010
7	Reem	2017	Ascidiacea	Botryllus_schlosseri	13,635	45,07583333	23,7275	37,87638889	microsat	0,272	0,0010
7	Reem	2017	Ascidiacea	Botryllus_schlosseri	13,635	45,07583333	34,86583333	32,40194444	microsat	0,162	0,0010
7	Reem	2017	Ascidiacea	Botryllus_schlosseri	23,7275	37,87638889	34,86583333	32,40194444	microsat	0,315	0,0010
8	Villamor	2014	Ascidiacea	Halocynthia_papillosa	10,418586	43,404736	11,131689	42,555531	mtDNA	0,0038	999,0000
8	Villamor	2014	Ascidiacea	Halocynthia_papillosa	10,418586	43,404736	17,992508	40,055855	mtDNA	0,022575	999,0000
8	Villamor	2014	Ascidiacea	Halocynthia_papillosa	10,418586	43,404736	18,482875	40,079327	mtDNA	0,022425	999,0000
8	Villamor	2014	Ascidiacea	Halocynthia_papillosa	11,131689	42,555531	17,992508	40,055855	mtDNA	0,042625	0,0500
8	Villamor	2014	Ascidiacea	Halocynthia_papillosa	11,131689	42,555531	18,482875	40,079327	mtDNA	0,0429	0,0500
8	Villamor	2014	Ascidiacea	Halocynthia_papillosa	17,992508	40,055855	18,482875	40,079327	mtDNA	-0,0084	999,0000
9	Ordonez	2013	Ascidiacea	Microcosmus_squamiger	1,901667	41,252778	1,808853	41,231378	microsat	-0,0079	999,0000
9	Ordonez	2013	Ascidiacea	Microcosmus_squamiger	1,901667	41,252778	1,489191	41,166911	microsat	-0,0113	999,0000
9	Ordonez	2013	Ascidiacea	Microcosmus_squamiger	1,901667	41,252778	1,410255	41,139136	microsat	-0,0134	999,0000
9	Ordonez	2013	Ascidiacea	Microcosmus_squamiger	1,901667	41,252778	1,67942	41,196512	microsat	-0,0009	999,0000
9	Ordonez	2013	Ascidiacea	Microcosmus_squamiger	1,901667	41,252778	1,610584	41,187211	microsat	-0,0074	999,0000
9	Ordonez	2013	Ascidiacea	Microcosmus_squamiger	1,808853	41,231378	1,489191	41,166911	microsat	-0,0072	999,0000
9	Ordonez	2013	Ascidiacea	Microcosmus_squamiger	1,808853	41,231378	1,410255	41,139136	microsat	0,0029	999,0000
9	Ordonez	2013	Ascidiacea	Microcosmus_squamiger	1,808853	41,231378	1,67942	41,196512	microsat	0,0007	999,0000
9	Ordonez	2013	Ascidiacea	Microcosmus_squamiger	1,808853	41,231378	1,610584	41,187211	microsat	0,0025	999,0000
9	Ordonez	2013	Ascidiacea	Microcosmus_squamiger	1,489191	41,166911	1,410255	41,139136	microsat	-0,0056	999,0000
9	Ordonez	2013	Ascidiacea	Microcosmus_squamiger	1,489191	41,166911	1,67942	41,196512	microsat	-0,0038	999,0000
9	Ordonez	2013	Ascidiacea	Microcosmus_squamiger	1,489191	41,166911	1,610584	41,187211	microsat	-0,0059	999,0000
9	Ordonez	2013	Ascidiacea	Microcosmus_squamiger	1,410255	41,139136	1,67942	41,196512	microsat	-0,0006	999,0000
9	Ordonez	2013	Ascidiacea	Microcosmus_squamiger	1,410255	41,139136	1,610584	41,187211	microsat	-0,0061	999,0000
9	Ordonez	2013	Ascidiacea	Microcosmus_squamiger	1,67942	41,196512	1,610584	41,187211	microsat	0,0026	999,0000
10	Perez-Portela	2007	Ascidiacea	Pycnoclavella_communis	-3,133333	36,723333	-4,230423	36,696393	microsat	0,359	0,0500
10	Perez-Portela	2007	Ascidiacea	Pycnoclavella_communis	-3,133333	36,723333	2,803333	41,666667	microsat	0,352	0,0500
10	Perez-Portela	2007	Ascidiacea	Pycnoclavella_communis	-3,133333	36,723333	2,94	41,72	microsat	0,396	0,0500
10	Perez-Portela	2007	Ascidiacea	Pycnoclavella_communis	-4,230423	36,696393	2,803333	41,666667	microsat	0,367	0,0500
10	Perez-Portela	2007	Ascidiacea	Pycnoclavella_communis	-4,230423	36,696393	2,94	41,72	microsat	0,319	0,0500
10	Perez-Portela	2007	Ascidiacea	Pycnoclavella_communis	2,803333	41,666667	2,94	41,72	microsat	0,386	0,0500
11	Schiavina	2014	Crustacea	Carcinus_aestuarii	13,137	45,728	12,29	45,236	microsat	0,002	0,1340
11	Schiavina	2014	Crustacea	Carcinus_aestuarii	13,137	45,728	12,316	44,83	microsat	0,002	0,0910
11	Schiavina	2014	Crustacea	Carcinus_aestuarii	13,137	45,728	12,316	44,413	microsat	0,002	0,1550
11	Schiavina	2014	Crustacea	Carcinus_aestuarii	13,137	45,728	15,407	41,883	microsat	0,004	0,0160
11	Schiavina	2014	Crustacea	Carcinus_aestuarii	13,137	45,728	18,238	40,442	microsat	0,003	0,0250
11	Schiavina	2014	Crustacea	Carcinus_aestuarii	13,137	45,728	17,218	40,457	microsat	0,003	0,0370
11	Schiavina	2014	Crustacea	Carcinus_aestuarii	13,137	45,728	9,113	39,204	microsat	0,031	0,0000
11	Schiavina	2014	Crustacea	Carcinus_aestuarii	12,29	45,236	12,316	44,83	microsat	0,001	0,2830
11	Schiavina	2014	Crustacea	Carcinus_aestuarii	12,29	45,236	12,316	44,413	microsat	0,001	0,3310
11	Schiavina	2014	Crustacea	Carcinus_aestuarii	12,29	45,236	15,407	41,883	microsat	0	0,4330
11	Schiavina	2014	Crustacea	Carcinus_aestuarii	12,29	45,236	18,238	40,442	microsat	0,003	0,0530
11	Schiavina	2014	Crustacea	Carcinus_aestuarii	12,29	45,236	17,218	40,457	microsat	0,003	0,0700
11	Schiavina	2014	Crustacea	Carcinus_aestuarii	12,29	45,236	9,113	39,204	microsat	0,039	0,0000
11	Schiavina	2014	Crustacea	Carcinus_aestuarii	12,316	44,83	12,316	44,413	microsat	-0,001	0,8080
11	Schiavina	2014	Crustacea	Carcinus_aestuarii	12,316	44,83	15,407	41,883	microsat	0	0,5250
11	Schiavina	2014	Crustacea	Carcinus_aestuarii	12,316	44,83	18,238	40,442	microsat	0,002	0,1370
11	Schiavina	2014	Crustacea	Carcinus_aestuarii	12,316	44,83	17,218	40,457	microsat	0,002	0,1490
11	Schiavina	2014	Crustacea	Carcinus_aestuarii	12,316	44,83	9,113	39,204	microsat	0,038	0,0000
11	Schiavina	2014	Crustacea	Carcinus_aestuarii	12,316	44,413	15,407	41,883	microsat	0,002	0,1750
11	Schiavina	2014	Crustacea	Carcinus_aestuarii	12,316	44,413	18,238	40,442	microsat	0,001	0,2500
11	Schiavina	2014	Crustacea	Carcinus_aestuarii	12,316	44,413	17,218	40,457	microsat	0,003	0,0650
11	Schiavina	2014	Crustacea	Carcinus_aestuarii	12,316	44,413	9,113	39,204	microsat	0,035	0,0000
11	Schiavina	2014	Crustacea	Carcinus_aestuarii	15,407	41,883	18,238	40,442	microsat	0,003	0,0350
11	Schiavina	2014	Crustacea	Carcinus_aestuarii	15,407	41,883	17,218	40,457	microsat	0,005	0,0070
11	Schiavina	2014	Crustacea	Carcinus_aestuarii	15,407	41,883	9,113	39,204	microsat	0,038	0,0000
11	Schiavina	2014	Crustacea	Carcinus_aestuarii	18,238	40,442	17,218	40,457	microsat	0	0,3450
11	Schiavina	2014	Crustacea	Carcinus_aestuarii	18,238	40,442	9,113	39,204	microsat	0,027	0,0000
11	Schiavina	2014	Crustacea	Carcinus_aestuarii	17,218	40,457	9,113	39,204	microsat	0,028	0,0000
12	Arculeo	2010	Crustacea	Melicertus_kerathurus	20,856171	39,007233	25,520736	37,075546	microsat	0,303	0,0500
12	Arculeo	2010	Crustacea	Melicertus_kerathurus	20,856171	39,007233	18,094482	39,811912	microsat	0,18	0,0500
12	Arculeo	2010	Crustacea	Melicertus_kerathurus	20,856171	39,007233	15,353152	41,862799	microsat	0,177	0,0500
12	Arculeo	2010	Crustacea	Melicertus_kerathurus	20,856171	39,007233	10,246124	43,728239	microsat	0,152	0,0500
12	Arculeo	2010	Crustacea	Melicertus_kerathurus	20,856171	39,007233	12,174225	41,80285	microsat	0,26	0,0500
12	Arculeo	2010	Crustacea	Melicertus_kerathurus	20,856171	39,007233	12,824478	37,568964	microsat	0,167	0,0500
12	Arculeo	2010	Crustacea	Melicertus_kerathurus	20,856171	39,007233	10,801277	34,710799	microsat	0,235	0,0500
12	Arculeo	2010	Crustacea	Melicertus_kerathurus	20,856171	39,007233	7,773771	36,895602	microsat	0,06	0,0500
12	Arculeo	2010	Crustacea	Melicertus_kerathurus	25,520736	37,075546	18,094482	39,811912	microsat	0,006	999,0000
12	Arculeo	2010	Crustacea	Melicertus_kerathurus	25,520736	37,075546	15,353152	41,862799	microsat	0,001	999,0000
12	Arculeo	2010	Crustacea	Melicertus_kerathurus	25,520736	37,075546	10,246124	43,728239	microsat	0,012	999,0000
12	Arculeo	2010	Crustacea	Melicertus_kerathurus	25,520736	37,075546	12,174225	41,80285	microsat	-0,018	999,0000
12	Arculeo	2010	Crustacea	Melicertus_kerathurus	25,520736	37,075546	12,824478	37,568964	microsat	0,007	999,0000
12	Arculeo	2010	Crustacea	Melicertus_kerathurus	25,520736	37,075546	10,801277	34,710799	microsat	-0,008	999,0000
12	Arculeo	2010	Crustacea	Melicertus_kerathurus	25,520736	37,075546	7,773771	36,895602	microsat	0,096	0,0500
12	Arculeo	2010	Crustacea	Melicertus_kerathurus	18,094482	39,811912	15,353152	41,862799	microsat	-0,01	999,0000
12	Arculeo	2010	Crustacea	Melicertus_kerathurus	18,094482	39,811912	10,246124	43,728239	microsat	-0,013	999,0000
12	Arculeo	2010	Crustacea	Melicertus_kerathurus	18,094482	39,811912	12,174225	41,80285	microsat	-0,002	999,0000
12	Arculeo	2010	Crustacea	Melicertus_kerathurus	18,094482	39,811912	12,824478	37,568964	microsat	-0,009	999,0000
12	Arculeo	2010	Crustacea	Melicertus_kerathurus	18,094482	39,811912	10,801277	34,710799	microsat	-0,009	999,0000
12	Arculeo	2010	Crustacea	Melicertus_kerathurus	18,094482	39,811912	7,773771	36,895602	microsat	0,031	999,0000
12	Arculeo	2010	Crustacea	Melicertus_kerathurus	15,353152	41,862799	10,246124	43,728239	microsat	-0,011	999,0000
12	Arculeo	2010	Crustacea	Melicertus_kerathurus	15,353152	41,862799	12,174225	41,80285	microsat	0,004	999,0000
12	Arculeo	2010	Crustacea	Melicertus_kerathurus	15,353152	41,862799	12,824478	37,568964	microsat	-0,011	999,0000
12	Arculeo	2010	Crustacea	Melicertus_kerathurus	15,353152	41,862799	10,801277	34,710799	microsat	-0,002	999,0000
12	Arculeo	2010	Crustacea	Melicertus_kerathurus	15,353152	41,862799	7,773771	36,895602	microsat	0,024	999,0000
12	Arculeo	2010	Crustacea	Melicertus_kerathurus	10,246124	43,728239	12,174225	41,80285	microsat	0,008	999,0000
12	Arculeo	2010	Crustacea	Melicertus_kerathurus	10,246124	43,728239	12,824478	37,568964	microsat	-0,014	999,0000
12	Arculeo	2010	Crustacea	Melicertus_kerathurus	10,246124	43,728239	10,801277	34,710799	microsat	0,004	999,0000
12	Arculeo	2010	Crustacea	Melicertus_kerathurus	10,246124	43,728239	7,773771	36,895602	microsat	0,02	999,0000
12	Arculeo	2010	Crustacea	Melicertus_kerathurus	12,174225	41,80285	12,824478	37,568964	microsat	0,008	999,0000
12	Arculeo	2010	Crustacea	Melicertus_kerathurus	12,174225	41,80285	10,801277	34,710799	microsat	-0,01	999,0000
12	Arculeo	2010	Crustacea	Melicertus_kerathurus	12,174225	41,80285	7,773771	36,895602	microsat	0,083	0,0500
12	Arculeo	2010	Crustacea	Melicertus_kerathurus	12,824478	37,568964	10,801277	34,710799	microsat	0,003	999,0000
12	Arculeo	2010	Crustacea	Melicertus_kerathurus	12,824478	37,568964	7,773771	36,895602	microsat	0,025	0,0500
12	Arculeo	2010	Crustacea	Melicertus_kerathurus	10,801277	34,710799	7,773771	36,895602	microsat	0,063	0,0500
13	Zitari-Chatti	2007	Crustacea	Melicertus_kerathurus	9,049988	37,576801	9,866753	37,22672	allozymes	0,11	0,0500
13	Zitari-Chatti	2007	Crustacea	Melicertus_kerathurus	9,049988	37,576801	10,519409	37,321247	allozymes	0,035	999,0000
13	Zitari-Chatti	2007	Crustacea	Melicertus_kerathurus	9,049988	37,576801	11,280212	36,321322	allozymes	0,132	0,0500
13	Zitari-Chatti	2007	Crustacea	Melicertus_kerathurus	9,049988	37,576801	11,508179	35,598359	allozymes	0,038	999,0000
13	Zitari-Chatti	2007	Crustacea	Melicertus_kerathurus	9,049988	37,576801	10,72	35,75	allozymes	0,037	999,0000
13	Zitari-Chatti	2007	Crustacea	Melicertus_kerathurus	9,049988	37,576801	11,35437	34,374272	allozymes	0,18	0,0500
13	Zitari-Chatti	2007	Crustacea	Melicertus_kerathurus	9,049988	37,576801	11,312778	33,268889	allozymes	0,14	0,0500
13	Zitari-Chatti	2007	Crustacea	Melicertus_kerathurus	9,049988	37,576801	11,870728	33,682297	allozymes	0,152	0,0500
13	Zitari-Chatti	2007	Crustacea	Melicertus_kerathurus	9,866753	37,22672	10,519409	37,321247	allozymes	0,029	999,0000
13	Zitari-Chatti	2007	Crustacea	Melicertus_kerathurus	9,866753	37,22672	11,280212	36,321322	allozymes	-0,003	999,0000
13	Zitari-Chatti	2007	Crustacea	Melicertus_kerathurus	9,866753	37,22672	11,508179	35,598359	allozymes	0,032	999,0000
13	Zitari-Chatti	2007	Crustacea	Melicertus_kerathurus	9,866753	37,22672	10,72	35,75	allozymes	0,044	999,0000
13	Zitari-Chatti	2007	Crustacea	Melicertus_kerathurus	9,866753	37,22672	11,35437	34,374272	allozymes	0,006	999,0000
13	Zitari-Chatti	2007	Crustacea	Melicertus_kerathurus	9,866753	37,22672	11,312778	33,268889	allozymes	0,017	999,0000
13	Zitari-Chatti	2007	Crustacea	Melicertus_kerathurus	9,866753	37,22672	11,870728	33,682297	allozymes	0,154	0,0500
13	Zitari-Chatti	2007	Crustacea	Melicertus_kerathurus	10,519409	37,321247	11,280212	36,321322	allozymes	0,034	999,0000
13	Zitari-Chatti	2007	Crustacea	Melicertus_kerathurus	10,519409	37,321247	11,508179	35,598359	allozymes	-0,002	999,0000
13	Zitari-Chatti	2007	Crustacea	Melicertus_kerathurus	10,519409	37,321247	10,72	35,75	allozymes	-0,002	999,0000
13	Zitari-Chatti	2007	Crustacea	Melicertus_kerathurus	10,519409	37,321247	11,35437	34,374272	allozymes	0,055	999,0000
13	Zitari-Chatti	2007	Crustacea	Melicertus_kerathurus	10,519409	37,321247	11,312778	33,268889	allozymes	0,03	999,0000
13	Zitari-Chatti	2007	Crustacea	Melicertus_kerathurus	10,519409	37,321247	11,870728	33,682297	allozymes	0,121	0,0500
13	Zitari-Chatti	2007	Crustacea	Melicertus_kerathurus	11,280212	36,321322	11,508179	35,598359	allozymes	0,039	999,0000
13	Zitari-Chatti	2007	Crustacea	Melicertus_kerathurus	11,280212	36,321322	10,72	35,75	allozymes	0,036	999,0000
13	Zitari-Chatti	2007	Crustacea	Melicertus_kerathurus	11,280212	36,321322	11,35437	34,374272	allozymes	-0,006	999,0000
13	Zitari-Chatti	2007	Crustacea	Melicertus_kerathurus	11,280212	36,321322	11,312778	33,268889	allozymes	-0,003	999,0000
13	Zitari-Chatti	2007	Crustacea	Melicertus_kerathurus	11,280212	36,321322	11,870728	33,682297	allozymes	0,174	0,0500
13	Zitari-Chatti	2007	Crustacea	Melicertus_kerathurus	11,508179	35,598359	10,72	35,75	allozymes	0,011	999,0000
13	Zitari-Chatti	2007	Crustacea	Melicertus_kerathurus	11,508179	35,598359	11,35437	34,374272	allozymes	0,063	999,0000
13	Zitari-Chatti	2007	Crustacea	Melicertus_kerathurus	11,508179	35,598359	11,312778	33,268889	allozymes	0,029	999,0000
13	Zitari-Chatti	2007	Crustacea	Melicertus_kerathurus	11,508179	35,598359	11,870728	33,682297	allozymes	0,166	0,0500
13	Zitari-Chatti	2007	Crustacea	Melicertus_kerathurus	10,72	35,75	11,35437	34,374272	allozymes	0,072	999,0000
13	Zitari-Chatti	2007	Crustacea	Melicertus_kerathurus	10,72	35,75	11,312778	33,268889	allozymes	0,04	999,0000
13	Zitari-Chatti	2007	Crustacea	Melicertus_kerathurus	10,72	35,75	11,870728	33,682297	allozymes	0,137	0,0500
13	Zitari-Chatti	2007	Crustacea	Melicertus_kerathurus	11,35437	34,374272	11,312778	33,268889	allozymes	0,001	999,0000
13	Zitari-Chatti	2007	Crustacea	Melicertus_kerathurus	11,35437	34,374272	11,870728	33,682297	allozymes	0,208	0,0500
13	Zitari-Chatti	2007	Crustacea	Melicertus_kerathurus	11,312778	33,268889	11,870728	33,682297	allozymes	0,186	0,0500
14	Fratini	2013	Crustacea	Pachygrapsus_marmoratus	9,906944	43,428611	9,835	43,025278	microsat	0,013	0,0500
14	Fratini	2013	Crustacea	Pachygrapsus_marmoratus	9,906944	43,428611	10,300556	42,759444	microsat	0,014	0,0500
14	Fratini	2013	Crustacea	Pachygrapsus_marmoratus	9,906944	43,428611	10,065278	42,574444	microsat	0,025	0,0500
14	Fratini	2013	Crustacea	Pachygrapsus_marmoratus	9,906944	43,428611	10,311111	42,350556	microsat	0,04	0,0500
14	Fratini	2013	Crustacea	Pachygrapsus_marmoratus	9,906944	43,428611	10,8825	42,375278	microsat	0,012	0,0500
14	Fratini	2013	Crustacea	Pachygrapsus_marmoratus	9,906944	43,428611	11,1025	42,258333	microsat	0,008	0,0500
14	Fratini	2013	Crustacea	Pachygrapsus_marmoratus	9,906944	43,428611	10,793889	42,775833	microsat	0,01	0,0500
14	Fratini	2013	Crustacea	Pachygrapsus_marmoratus	9,835	43,025278	10,300556	42,759444	microsat	0,016	0,0500
14	Fratini	2013	Crustacea	Pachygrapsus_marmoratus	9,835	43,025278	10,065278	42,574444	microsat	0,012	0,0500
14	Fratini	2013	Crustacea	Pachygrapsus_marmoratus	9,835	43,025278	10,311111	42,350556	microsat	0,024	0,0500
14	Fratini	2013	Crustacea	Pachygrapsus_marmoratus	9,835	43,025278	10,8825	42,375278	microsat	0,026	0,0500
14	Fratini	2013	Crustacea	Pachygrapsus_marmoratus	9,835	43,025278	11,1025	42,258333	microsat	0,023	0,0500
14	Fratini	2013	Crustacea	Pachygrapsus_marmoratus	9,835	43,025278	10,793889	42,775833	microsat	0,02	0,0500
14	Fratini	2013	Crustacea	Pachygrapsus_marmoratus	10,300556	42,759444	10,065278	42,574444	microsat	0,007	0,0500
14	Fratini	2013	Crustacea	Pachygrapsus_marmoratus	10,300556	42,759444	10,311111	42,350556	microsat	0,01	0,0500
14	Fratini	2013	Crustacea	Pachygrapsus_marmoratus	10,300556	42,759444	10,8825	42,375278	microsat	0,012	0,0500
14	Fratini	2013	Crustacea	Pachygrapsus_marmoratus	10,300556	42,759444	11,1025	42,258333	microsat	0,034	0,0500
14	Fratini	2013	Crustacea	Pachygrapsus_marmoratus	10,300556	42,759444	10,793889	42,775833	microsat	0,023	0,0500
14	Fratini	2013	Crustacea	Pachygrapsus_marmoratus	10,065278	42,574444	10,311111	42,350556	microsat	0,009	0,0500
14	Fratini	2013	Crustacea	Pachygrapsus_marmoratus	10,065278	42,574444	10,8825	42,375278	microsat	0,025	0,0500
14	Fratini	2013	Crustacea	Pachygrapsus_marmoratus	10,065278	42,574444	11,1025	42,258333	microsat	0,012	0,0500
14	Fratini	2013	Crustacea	Pachygrapsus_marmoratus	10,065278	42,574444	10,793889	42,775833	microsat	0,028	0,0500
14	Fratini	2013	Crustacea	Pachygrapsus_marmoratus	10,311111	42,350556	10,8825	42,375278	microsat	0,015	0,0500
14	Fratini	2013	Crustacea	Pachygrapsus_marmoratus	10,311111	42,350556	11,1025	42,258333	microsat	0,015	0,0500
14	Fratini	2013	Crustacea	Pachygrapsus_marmoratus	10,311111	42,350556	10,793889	42,775833	microsat	0,015	0,0500
14	Fratini	2013	Crustacea	Pachygrapsus_marmoratus	10,8825	42,375278	11,1025	42,258333	microsat	0,003	999,0000
14	Fratini	2013	Crustacea	Pachygrapsus_marmoratus	10,8825	42,375278	10,793889	42,775833	microsat	0,012	0,0500
14	Fratini	2013	Crustacea	Pachygrapsus_marmoratus	11,1025	42,258333	10,793889	42,775833	microsat	0,02	0,0500
15	Palero	2011	Crustacea	Palinurus_elephas	-0,25379	39,163196	3,314971	42,320245	microsat	0,0032	999,0000
15	Palero	2011	Crustacea	Palinurus_elephas	-0,25379	39,163196	10,302429	36,769032	microsat	0,0027	999,0000
15	Palero	2011	Crustacea	Palinurus_elephas	-0,25379	39,163196	13,249324	38,198598	microsat	0,0021	999,0000
15	Palero	2011	Crustacea	Palinurus_elephas	-0,25379	39,163196	25,193787	35,445004	microsat	0,0048	999,0000
15	Palero	2011	Crustacea	Palinurus_elephas	3,314971	42,320245	10,302429	36,769032	microsat	0,0003	999,0000
15	Palero	2011	Crustacea	Palinurus_elephas	3,314971	42,320245	13,249324	38,198598	microsat	0,0088	999,0000
15	Palero	2011	Crustacea	Palinurus_elephas	3,314971	42,320245	25,193787	35,445004	microsat	0,0083	0,0500
15	Palero	2011	Crustacea	Palinurus_elephas	10,302429	36,769032	13,249324	38,198598	microsat	0,0045	999,0000
15	Palero	2011	Crustacea	Palinurus_elephas	10,302429	36,769032	25,193787	35,445004	microsat	0,0024	999,0000
15	Palero	2011	Crustacea	Palinurus_elephas	13,249324	38,198598	25,193787	35,445004	microsat	0,0051	999,0000
16	Dailianis	2011	Demospongiae	Spongia_officinalis	23,502502	35,466934	26,29303	35,058779	microsat	0,03	0,0009
16	Dailianis	2011	Demospongiae	Spongia_officinalis	23,502502	35,466934	27,212199	35,507574	microsat	0,054	0,0009
16	Dailianis	2011	Demospongiae	Spongia_officinalis	23,502502	35,466934	25,257306	37,007359	microsat	0,044	0,0009
16	Dailianis	2011	Demospongiae	Spongia_officinalis	23,502502	35,466934	23,716667	39,116667	microsat	0,059	0,0009
16	Dailianis	2011	Demospongiae	Spongia_officinalis	23,502502	35,466934	5,252998	43,369912	microsat	0,072	0,0009
16	Dailianis	2011	Demospongiae	Spongia_officinalis	23,502502	35,466934	5,36978	43,296482	microsat	0,06	0,0009
16	Dailianis	2011	Demospongiae	Spongia_officinalis	23,502502	35,466934	6,394427	43,003595	microsat	0,065	0,0009
16	Dailianis	2011	Demospongiae	Spongia_officinalis	23,502502	35,466934	5,109329	43,112413	microsat	0,084	0,0009
16	Dailianis	2011	Demospongiae	Spongia_officinalis	26,29303	35,058779	27,212199	35,507574	microsat	0,065	0,0009
16	Dailianis	2011	Demospongiae	Spongia_officinalis	26,29303	35,058779	25,257306	37,007359	microsat	0,031	0,0009
16	Dailianis	2011	Demospongiae	Spongia_officinalis	26,29303	35,058779	23,716667	39,116667	microsat	0,047	0,0009
16	Dailianis	2011	Demospongiae	Spongia_officinalis	26,29303	35,058779	5,252998	43,369912	microsat	0,074	0,0009
16	Dailianis	2011	Demospongiae	Spongia_officinalis	26,29303	35,058779	5,36978	43,296482	microsat	0,056	0,0009
16	Dailianis	2011	Demospongiae	Spongia_officinalis	26,29303	35,058779	6,394427	43,003595	microsat	0,064	0,0009
16	Dailianis	2011	Demospongiae	Spongia_officinalis	26,29303	35,058779	5,109329	43,112413	microsat	0,085	0,0009
16	Dailianis	2011	Demospongiae	Spongia_officinalis	27,212199	35,507574	25,257306	37,007359	microsat	0,06	0,0009
16	Dailianis	2011	Demospongiae	Spongia_officinalis	27,212199	35,507574	23,716667	39,116667	microsat	0,059	0,0009
16	Dailianis	2011	Demospongiae	Spongia_officinalis	27,212199	35,507574	5,252998	43,369912	microsat	0,116	0,0009
16	Dailianis	2011	Demospongiae	Spongia_officinalis	27,212199	35,507574	5,36978	43,296482	microsat	0,096	0,0009
16	Dailianis	2011	Demospongiae	Spongia_officinalis	27,212199	35,507574	6,394427	43,003595	microsat	0,099	0,0009
16	Dailianis	2011	Demospongiae	Spongia_officinalis	27,212199	35,507574	5,109329	43,112413	microsat	0,116	0,0009
16	Dailianis	2011	Demospongiae	Spongia_officinalis	25,257306	37,007359	23,716667	39,116667	microsat	0,025	0,0009
16	Dailianis	2011	Demospongiae	Spongia_officinalis	25,257306	37,007359	5,252998	43,369912	microsat	0,094	0,0009
16	Dailianis	2011	Demospongiae	Spongia_officinalis	25,257306	37,007359	5,36978	43,296482	microsat	0,071	0,0009
16	Dailianis	2011	Demospongiae	Spongia_officinalis	25,257306	37,007359	6,394427	43,003595	microsat	0,074	0,0009
16	Dailianis	2011	Demospongiae	Spongia_officinalis	25,257306	37,007359	5,109329	43,112413	microsat	0,094	0,0009
16	Dailianis	2011	Demospongiae	Spongia_officinalis	23,716667	39,116667	5,252998	43,369912	microsat	0,094	0,0009
16	Dailianis	2011	Demospongiae	Spongia_officinalis	23,716667	39,116667	5,36978	43,296482	microsat	0,071	0,0009
16	Dailianis	2011	Demospongiae	Spongia_officinalis	23,716667	39,116667	6,394427	43,003595	microsat	0,074	0,0009
16	Dailianis	2011	Demospongiae	Spongia_officinalis	23,716667	39,116667	5,109329	43,112413	microsat	0,094	0,0009
16	Dailianis	2011	Demospongiae	Spongia_officinalis	5,252998	43,369912	5,36978	43,296482	microsat	0,022	0,0009
16	Dailianis	2011	Demospongiae	Spongia_officinalis	5,252998	43,369912	6,394427	43,003595	microsat	0,023	0,0009
16	Dailianis	2011	Demospongiae	Spongia_officinalis	5,252998	43,369912	5,109329	43,112413	microsat	0,065	0,0009
16	Dailianis	2011	Demospongiae	Spongia_officinalis	5,36978	43,296482	6,394427	43,003595	microsat	0,017	0,0009
16	Dailianis	2011	Demospongiae	Spongia_officinalis	5,36978	43,296482	5,109329	43,112413	microsat	0,043	0,0009
16	Dailianis	2011	Demospongiae	Spongia_officinalis	6,394427	43,003595	5,109329	43,112413	microsat	0,045	0,0009
17	Zulliger	2009	Echinodermata	Astropecten_aranciacus	-3,6	36,7	3,128874	42,48343	microsat	0,0052	999,0000
17	Zulliger	2009	Echinodermata	Astropecten_aranciacus	-3,6	36,7	9,5756	39,420927	microsat	-0,0027	999,0000
17	Zulliger	2009	Echinodermata	Astropecten_aranciacus	-3,6	36,7	13,571429	41,21073	microsat	0,0068	999,0000
17	Zulliger	2009	Echinodermata	Astropecten_aranciacus	-3,6	36,7	14,397542	44,856998	microsat	0,0032	999,0000
17	Zulliger	2009	Echinodermata	Astropecten_aranciacus	-3,6	36,7	25,156631	35,388378	microsat	0,0055	999,0000
17	Zulliger	2009	Echinodermata	Astropecten_aranciacus	-3,6	36,7	24,4384	40,922229	microsat	-0,0003	999,0000
17	Zulliger	2009	Echinodermata	Astropecten_aranciacus	3,128874	42,48343	9,5756	39,420927	microsat	0,0016	999,0000
17	Zulliger	2009	Echinodermata	Astropecten_aranciacus	3,128874	42,48343	13,571429	41,21073	microsat	0,0021	999,0000
17	Zulliger	2009	Echinodermata	Astropecten_aranciacus	3,128874	42,48343	14,397542	44,856998	microsat	0,0094	999,0000
17	Zulliger	2009	Echinodermata	Astropecten_aranciacus	3,128874	42,48343	25,156631	35,388378	microsat	0,0051	999,0000
17	Zulliger	2009	Echinodermata	Astropecten_aranciacus	3,128874	42,48343	24,4384	40,922229	microsat	0,0003	999,0000
17	Zulliger	2009	Echinodermata	Astropecten_aranciacus	9,5756	39,420927	13,571429	41,21073	microsat	-0,0039	999,0000
17	Zulliger	2009	Echinodermata	Astropecten_aranciacus	9,5756	39,420927	14,397542	44,856998	microsat	0,0024	999,0000
17	Zulliger	2009	Echinodermata	Astropecten_aranciacus	9,5756	39,420927	25,156631	35,388378	microsat	0,0061	999,0000
17	Zulliger	2009	Echinodermata	Astropecten_aranciacus	9,5756	39,420927	24,4384	40,922229	microsat	0,002	999,0000
17	Zulliger	2009	Echinodermata	Astropecten_aranciacus	13,571429	41,21073	14,397542	44,856998	microsat	-0,0004	999,0000
17	Zulliger	2009	Echinodermata	Astropecten_aranciacus	13,571429	41,21073	25,156631	35,388378	microsat	0,0034	999,0000
17	Zulliger	2009	Echinodermata	Astropecten_aranciacus	13,571429	41,21073	24,4384	40,922229	microsat	-0,0009	999,0000
17	Zulliger	2009	Echinodermata	Astropecten_aranciacus	14,397542	44,856998	25,156631	35,388378	microsat	0,0017	999,0000
17	Zulliger	2009	Echinodermata	Astropecten_aranciacus	14,397542	44,856998	24,4384	40,922229	microsat	0,0004	999,0000
17	Zulliger	2009	Echinodermata	Astropecten_aranciacus	25,156631	35,388378	24,4384	40,922229	microsat	-0,0069	999,0000
18	Borrero-Perez	2011	Echinodermata	Holothuria_mammata	-0,680637	37,634191	3,24234	41,896962	mtDNA	0,000825	999,0000
18	Borrero-Perez	2011	Echinodermata	Holothuria_mammata	-0,680637	37,634191	3,013	39,2297	mtDNA	-0,0008	999,0000
18	Borrero-Perez	2011	Echinodermata	Holothuria_mammata	-0,680637	37,634191	26,741066	38,670715	mtDNA	0,070025	0,0500
18	Borrero-Perez	2011	Echinodermata	Holothuria_mammata	3,24234	41,896962	3,013	39,2297	mtDNA	-0,002425	999,0000
18	Borrero-Perez	2011	Echinodermata	Holothuria_mammata	3,24234	41,896962	26,741066	38,670715	mtDNA	0,089525	0,0500
18	Borrero-Perez	2011	Echinodermata	Holothuria_mammata	3,013	39,2297	26,741066	38,670715	mtDNA	0,07465	0,0500
19	Weber_Mit	2015	Echinodermata	Ophioderma_longicauda	3,133333333	42,50138889	5,2625	43,34111111	mtDNA	0,0235	0,0100
19	Weber_Mit	2015	Echinodermata	Ophioderma_longicauda	3,133333333	42,50138889	5,290277778	43,26111111	mtDNA	0,013	0,0100
19	Weber_Mit	2015	Echinodermata	Ophioderma_longicauda	3,133333333	42,50138889	5,326472222	43,21522222	mtDNA	0,021	0,0100
19	Weber_Mit	2015	Echinodermata	Ophioderma_longicauda	3,133333333	42,50138889	6,159222222	43,01380556	mtDNA	0,00925	0,0100
19	Weber_Mit	2015	Echinodermata	Ophioderma_longicauda	3,133333333	42,50138889	6,86	43,42	mtDNA	0,0085	0,0100
19	Weber_Mit	2015	Echinodermata	Ophioderma_longicauda	3,133333333	42,50138889	7,316111111	43,69752778	mtDNA	0,0145	0,0100
19	Weber_Mit	2015	Echinodermata	Ophioderma_longicauda	3,133333333	42,50138889	8,551055556	42,36241667	mtDNA	0,0085	0,0100
19	Weber_Mit	2015	Echinodermata	Ophioderma_longicauda	3,133333333	42,50138889	14,45027778	35,95041667	mtDNA	0,012	0,0100
19	Weber_Mit	2015	Echinodermata	Ophioderma_longicauda	3,133333333	42,50138889	17,45813889	42,74297222	mtDNA	0,014	0,0100
19	Weber_Mit	2015	Echinodermata	Ophioderma_longicauda	3,133333333	42,50138889	25,71733333	35,19466667	mtDNA	0,00975	0,0100
19	Weber_Mit	2015	Echinodermata	Ophioderma_longicauda	3,133333333	42,50138889	24,56327778	35,10186111	mtDNA	0,01125	0,0100
19	Weber_Mit	2015	Echinodermata	Ophioderma_longicauda	3,133333333	42,50138889	32,35455556	35,05783333	mtDNA	0,0175	0,0100
19	Weber_Mit	2015	Echinodermata	Ophioderma_longicauda	5,2625	43,34111111	5,290277778	43,26111111	mtDNA	0,02325	0,0100
19	Weber_Mit	2015	Echinodermata	Ophioderma_longicauda	5,2625	43,34111111	5,326472222	43,21522222	mtDNA	0,031	0,0100
19	Weber_Mit	2015	Echinodermata	Ophioderma_longicauda	5,2625	43,34111111	6,159222222	43,01380556	mtDNA	0,01925	0,0100
19	Weber_Mit	2015	Echinodermata	Ophioderma_longicauda	5,2625	43,34111111	6,86	43,42	mtDNA	0,01875	0,0100
19	Weber_Mit	2015	Echinodermata	Ophioderma_longicauda	5,2625	43,34111111	7,316111111	43,69752778	mtDNA	0,0245	0,0100
19	Weber_Mit	2015	Echinodermata	Ophioderma_longicauda	5,2625	43,34111111	8,551055556	42,36241667	mtDNA	0,019	0,0100
19	Weber_Mit	2015	Echinodermata	Ophioderma_longicauda	5,2625	43,34111111	14,45027778	35,95041667	mtDNA	0,02275	0,0100
19	Weber_Mit	2015	Echinodermata	Ophioderma_longicauda	5,2625	43,34111111	17,45813889	42,74297222	mtDNA	0,0245	0,0100
19	Weber_Mit	2015	Echinodermata	Ophioderma_longicauda	5,2625	43,34111111	25,71733333	35,19466667	mtDNA	0,01975	0,0100
19	Weber_Mit	2015	Echinodermata	Ophioderma_longicauda	5,2625	43,34111111	24,56327778	35,10186111	mtDNA	0,02175	0,0100
19	Weber_Mit	2015	Echinodermata	Ophioderma_longicauda	5,2625	43,34111111	32,35455556	35,05783333	mtDNA	0,028	0,0100
19	Weber_Mit	2015	Echinodermata	Ophioderma_longicauda	5,290277778	43,26111111	5,326472222	43,21522222	mtDNA	0,0205	0,0100
19	Weber_Mit	2015	Echinodermata	Ophioderma_longicauda	5,290277778	43,26111111	6,159222222	43,01380556	mtDNA	0,00925	0,0100
19	Weber_Mit	2015	Echinodermata	Ophioderma_longicauda	5,290277778	43,26111111	6,86	43,42	mtDNA	0,0085	0,0100
19	Weber_Mit	2015	Echinodermata	Ophioderma_longicauda	5,290277778	43,26111111	7,316111111	43,69752778	mtDNA	0,01425	0,0100
19	Weber_Mit	2015	Echinodermata	Ophioderma_longicauda	5,290277778	43,26111111	8,551055556	42,36241667	mtDNA	0,0085	0,0100
19	Weber_Mit	2015	Echinodermata	Ophioderma_longicauda	5,290277778	43,26111111	14,45027778	35,95041667	mtDNA	0,012	0,0100
19	Weber_Mit	2015	Echinodermata	Ophioderma_longicauda	5,290277778	43,26111111	17,45813889	42,74297222	mtDNA	0,01375	0,0100
19	Weber_Mit	2015	Echinodermata	Ophioderma_longicauda	5,290277778	43,26111111	25,71733333	35,19466667	mtDNA	0,00975	0,0100
19	Weber_Mit	2015	Echinodermata	Ophioderma_longicauda	5,290277778	43,26111111	24,56327778	35,10186111	mtDNA	0,011	0,0100
19	Weber_Mit	2015	Echinodermata	Ophioderma_longicauda	5,290277778	43,26111111	32,35455556	35,05783333	mtDNA	0,01725	0,0100
19	Weber_Mit	2015	Echinodermata	Ophioderma_longicauda	5,326472222	43,21522222	6,159222222	43,01380556	mtDNA	0,01675	0,0100
19	Weber_Mit	2015	Echinodermata	Ophioderma_longicauda	5,326472222	43,21522222	6,86	43,42	mtDNA	0,016	0,0100
19	Weber_Mit	2015	Echinodermata	Ophioderma_longicauda	5,326472222	43,21522222	7,316111111	43,69752778	mtDNA	0,022	0,0100
19	Weber_Mit	2015	Echinodermata	Ophioderma_longicauda	5,326472222	43,21522222	8,551055556	42,36241667	mtDNA	0,01625	0,0100
19	Weber_Mit	2015	Echinodermata	Ophioderma_longicauda	5,326472222	43,21522222	14,45027778	35,95041667	mtDNA	0,02	0,0100
19	Weber_Mit	2015	Echinodermata	Ophioderma_longicauda	5,326472222	43,21522222	17,45813889	42,74297222	mtDNA	0,02175	0,0100
19	Weber_Mit	2015	Echinodermata	Ophioderma_longicauda	5,326472222	43,21522222	25,71733333	35,19466667	mtDNA	0,01725	0,0100
19	Weber_Mit	2015	Echinodermata	Ophioderma_longicauda	5,326472222	43,21522222	24,56327778	35,10186111	mtDNA	0,019	0,0100
19	Weber_Mit	2015	Echinodermata	Ophioderma_longicauda	5,326472222	43,21522222	32,35455556	35,05783333	mtDNA	0,0255	0,0100
19	Weber_Mit	2015	Echinodermata	Ophioderma_longicauda	6,159222222	43,01380556	6,86	43,42	mtDNA	0,00475	0,0100
19	Weber_Mit	2015	Echinodermata	Ophioderma_longicauda	6,159222222	43,01380556	7,316111111	43,69752778	mtDNA	0,0105	0,0100
19	Weber_Mit	2015	Echinodermata	Ophioderma_longicauda	6,159222222	43,01380556	8,551055556	42,36241667	mtDNA	0,00475	0,0100
19	Weber_Mit	2015	Echinodermata	Ophioderma_longicauda	6,159222222	43,01380556	14,45027778	35,95041667	mtDNA	0,008	0,0100
19	Weber_Mit	2015	Echinodermata	Ophioderma_longicauda	6,159222222	43,01380556	17,45813889	42,74297222	mtDNA	0,00975	0,0100
19	Weber_Mit	2015	Echinodermata	Ophioderma_longicauda	6,159222222	43,01380556	25,71733333	35,19466667	mtDNA	0,006	0,0100
19	Weber_Mit	2015	Echinodermata	Ophioderma_longicauda	6,159222222	43,01380556	24,56327778	35,10186111	mtDNA	0,00725	0,0100
19	Weber_Mit	2015	Echinodermata	Ophioderma_longicauda	6,159222222	43,01380556	32,35455556	35,05783333	mtDNA	0,01325	0,0100
19	Weber_Mit	2015	Echinodermata	Ophioderma_longicauda	6,86	43,42	7,316111111	43,69752778	mtDNA	0,01	0,0100
19	Weber_Mit	2015	Echinodermata	Ophioderma_longicauda	6,86	43,42	8,551055556	42,36241667	mtDNA	0,00425	0,0100
19	Weber_Mit	2015	Echinodermata	Ophioderma_longicauda	6,86	43,42	14,45027778	35,95041667	mtDNA	0,0075	0,0100
19	Weber_Mit	2015	Echinodermata	Ophioderma_longicauda	6,86	43,42	17,45813889	42,74297222	mtDNA	0,00925	0,0100
19	Weber_Mit	2015	Echinodermata	Ophioderma_longicauda	6,86	43,42	25,71733333	35,19466667	mtDNA	0,0055	0,0100
19	Weber_Mit	2015	Echinodermata	Ophioderma_longicauda	6,86	43,42	24,56327778	35,10186111	mtDNA	0,00675	0,0100
19	Weber_Mit	2015	Echinodermata	Ophioderma_longicauda	6,86	43,42	32,35455556	35,05783333	mtDNA	0,01275	0,0100
19	Weber_Mit	2015	Echinodermata	Ophioderma_longicauda	7,316111111	43,69752778	8,551055556	42,36241667	mtDNA	0,01	0,0100
19	Weber_Mit	2015	Echinodermata	Ophioderma_longicauda	7,316111111	43,69752778	14,45027778	35,95041667	mtDNA	0,0135	0,0100
19	Weber_Mit	2015	Echinodermata	Ophioderma_longicauda	7,316111111	43,69752778	17,45813889	42,74297222	mtDNA	0,01525	0,0100
19	Weber_Mit	2015	Echinodermata	Ophioderma_longicauda	7,316111111	43,69752778	25,71733333	35,19466667	mtDNA	0,011	0,0100
19	Weber_Mit	2015	Echinodermata	Ophioderma_longicauda	7,316111111	43,69752778	24,56327778	35,10186111	mtDNA	0,0125	0,0100
19	Weber_Mit	2015	Echinodermata	Ophioderma_longicauda	7,316111111	43,69752778	32,35455556	35,05783333	mtDNA	0,0185	0,0100
19	Weber_Mit	2015	Echinodermata	Ophioderma_longicauda	8,551055556	42,36241667	14,45027778	35,95041667	mtDNA	0,0075	0,0100
19	Weber_Mit	2015	Echinodermata	Ophioderma_longicauda	8,551055556	42,36241667	17,45813889	42,74297222	mtDNA	0,00925	0,0100
19	Weber_Mit	2015	Echinodermata	Ophioderma_longicauda	8,551055556	42,36241667	25,71733333	35,19466667	mtDNA	0,00525	0,0100
19	Weber_Mit	2015	Echinodermata	Ophioderma_longicauda	8,551055556	42,36241667	24,56327778	35,10186111	mtDNA	0,00675	0,0100
19	Weber_Mit	2015	Echinodermata	Ophioderma_longicauda	8,551055556	42,36241667	32,35455556	35,05783333	mtDNA	0,01275	0,0100
19	Weber_Mit	2015	Echinodermata	Ophioderma_longicauda	14,45027778	35,95041667	17,45813889	42,74297222	mtDNA	0,01275	0,0100
19	Weber_Mit	2015	Echinodermata	Ophioderma_longicauda	14,45027778	35,95041667	25,71733333	35,19466667	mtDNA	0,00875	0,0100
19	Weber_Mit	2015	Echinodermata	Ophioderma_longicauda	14,45027778	35,95041667	24,56327778	35,10186111	mtDNA	0,01	0,0100
19	Weber_Mit	2015	Echinodermata	Ophioderma_longicauda	14,45027778	35,95041667	32,35455556	35,05783333	mtDNA	0,0165	0,0100
19	Weber_Mit	2015	Echinodermata	Ophioderma_longicauda	17,45813889	42,74297222	25,71733333	35,19466667	mtDNA	0,0105	0,0100
19	Weber_Mit	2015	Echinodermata	Ophioderma_longicauda	17,45813889	42,74297222	24,56327778	35,10186111	mtDNA	0,012	0,0100
19	Weber_Mit	2015	Echinodermata	Ophioderma_longicauda	17,45813889	42,74297222	32,35455556	35,05783333	mtDNA	0,01825	0,0100
19	Weber_Mit	2015	Echinodermata	Ophioderma_longicauda	25,71733333	35,19466667	24,56327778	35,10186111	mtDNA	0,00775	0,0100
19	Weber_Mit	2015	Echinodermata	Ophioderma_longicauda	25,71733333	35,19466667	32,35455556	35,05783333	mtDNA	0,01375	0,0100
19	Weber_Mit	2015	Echinodermata	Ophioderma_longicauda	24,56327778	35,10186111	32,35455556	35,05783333	mtDNA	0,0155	0,0100
20	Weber_Nuc	2015	Echinodermata	Ophioderma_longicauda	24,56327778	35,10186111	25,71733333	35,19466667	NuclearDNAseq	-0,01	0,0100
20	Weber_Nuc	2015	Echinodermata	Ophioderma_longicauda	24,56327778	35,10186111	32,35455556	35,05783333	NuclearDNAseq	-0,016	0,0100
20	Weber_Nuc	2015	Echinodermata	Ophioderma_longicauda	24,56327778	35,10186111	5,2625	43,34111111	NuclearDNAseq	-0,009	0,0100
20	Weber_Nuc	2015	Echinodermata	Ophioderma_longicauda	24,56327778	35,10186111	7,316111111	43,69752778	NuclearDNAseq	-0,001	0,0100
20	Weber_Nuc	2015	Echinodermata	Ophioderma_longicauda	24,56327778	35,10186111	6,159222222	43,01380556	NuclearDNAseq	0,012	0,0100
20	Weber_Nuc	2015	Echinodermata	Ophioderma_longicauda	24,56327778	35,10186111	8,551055556	42,36241667	NuclearDNAseq	0,001	0,0100
20	Weber_Nuc	2015	Echinodermata	Ophioderma_longicauda	24,56327778	35,10186111	5,290277778	43,26111111	NuclearDNAseq	0,011	0,0100
20	Weber_Nuc	2015	Echinodermata	Ophioderma_longicauda	24,56327778	35,10186111	6,86	43,42	NuclearDNAseq	-0,011	0,0100
20	Weber_Nuc	2015	Echinodermata	Ophioderma_longicauda	24,56327778	35,10186111	5,326472222	43,21522222	NuclearDNAseq	-0,001	0,0100
20	Weber_Nuc	2015	Echinodermata	Ophioderma_longicauda	24,56327778	35,10186111	3,133333333	42,50138889	NuclearDNAseq	-0,019	0,0100
20	Weber_Nuc	2015	Echinodermata	Ophioderma_longicauda	25,71733333	35,19466667	32,35455556	35,05783333	NuclearDNAseq	0,005	0,0100
20	Weber_Nuc	2015	Echinodermata	Ophioderma_longicauda	25,71733333	35,19466667	5,2625	43,34111111	NuclearDNAseq	-0,004	0,0100
20	Weber_Nuc	2015	Echinodermata	Ophioderma_longicauda	25,71733333	35,19466667	7,316111111	43,69752778	NuclearDNAseq	0,017	0,0100
20	Weber_Nuc	2015	Echinodermata	Ophioderma_longicauda	25,71733333	35,19466667	6,159222222	43,01380556	NuclearDNAseq	0,027	0,0100
20	Weber_Nuc	2015	Echinodermata	Ophioderma_longicauda	25,71733333	35,19466667	8,551055556	42,36241667	NuclearDNAseq	0,026	0,0100
20	Weber_Nuc	2015	Echinodermata	Ophioderma_longicauda	25,71733333	35,19466667	5,290277778	43,26111111	NuclearDNAseq	0,039	0,0100
20	Weber_Nuc	2015	Echinodermata	Ophioderma_longicauda	25,71733333	35,19466667	6,86	43,42	NuclearDNAseq	-0,005	0,0100
20	Weber_Nuc	2015	Echinodermata	Ophioderma_longicauda	25,71733333	35,19466667	5,326472222	43,21522222	NuclearDNAseq	0,003	0,0100
20	Weber_Nuc	2015	Echinodermata	Ophioderma_longicauda	25,71733333	35,19466667	3,133333333	42,50138889	NuclearDNAseq	-0,007	0,0100
20	Weber_Nuc	2015	Echinodermata	Ophioderma_longicauda	32,35455556	35,05783333	5,2625	43,34111111	NuclearDNAseq	-0,009	0,0100
20	Weber_Nuc	2015	Echinodermata	Ophioderma_longicauda	32,35455556	35,05783333	7,316111111	43,69752778	NuclearDNAseq	0,002	0,0100
20	Weber_Nuc	2015	Echinodermata	Ophioderma_longicauda	32,35455556	35,05783333	6,159222222	43,01380556	NuclearDNAseq	-0,004	0,0100
20	Weber_Nuc	2015	Echinodermata	Ophioderma_longicauda	32,35455556	35,05783333	8,551055556	42,36241667	NuclearDNAseq	-0,018	0,0100
20	Weber_Nuc	2015	Echinodermata	Ophioderma_longicauda	32,35455556	35,05783333	5,290277778	43,26111111	NuclearDNAseq	-0,004	0,0100
20	Weber_Nuc	2015	Echinodermata	Ophioderma_longicauda	32,35455556	35,05783333	6,86	43,42	NuclearDNAseq	-0,004	0,0100
20	Weber_Nuc	2015	Echinodermata	Ophioderma_longicauda	32,35455556	35,05783333	5,326472222	43,21522222	NuclearDNAseq	0,013	0,0100
20	Weber_Nuc	2015	Echinodermata	Ophioderma_longicauda	32,35455556	35,05783333	3,133333333	42,50138889	NuclearDNAseq	-0,015	0,0100
20	Weber_Nuc	2015	Echinodermata	Ophioderma_longicauda	5,2625	43,34111111	7,316111111	43,69752778	NuclearDNAseq	0,015	0,0100
20	Weber_Nuc	2015	Echinodermata	Ophioderma_longicauda	5,2625	43,34111111	6,159222222	43,01380556	NuclearDNAseq	0,027	0,0100
20	Weber_Nuc	2015	Echinodermata	Ophioderma_longicauda	5,2625	43,34111111	8,551055556	42,36241667	NuclearDNAseq	0,015	0,0100
20	Weber_Nuc	2015	Echinodermata	Ophioderma_longicauda	5,2625	43,34111111	5,290277778	43,26111111	NuclearDNAseq	0,043	0,0100
20	Weber_Nuc	2015	Echinodermata	Ophioderma_longicauda	5,2625	43,34111111	6,86	43,42	NuclearDNAseq	-0,004	0,0100
20	Weber_Nuc	2015	Echinodermata	Ophioderma_longicauda	5,2625	43,34111111	5,326472222	43,21522222	NuclearDNAseq	0,008	0,0100
20	Weber_Nuc	2015	Echinodermata	Ophioderma_longicauda	5,2625	43,34111111	3,133333333	42,50138889	NuclearDNAseq	-0,013	0,0100
20	Weber_Nuc	2015	Echinodermata	Ophioderma_longicauda	7,316111111	43,69752778	6,159222222	43,01380556	NuclearDNAseq	0,001	0,0100
20	Weber_Nuc	2015	Echinodermata	Ophioderma_longicauda	7,316111111	43,69752778	8,551055556	42,36241667	NuclearDNAseq	-0,009	0,0100
20	Weber_Nuc	2015	Echinodermata	Ophioderma_longicauda	7,316111111	43,69752778	5,290277778	43,26111111	NuclearDNAseq	-0,004	0,0100
20	Weber_Nuc	2015	Echinodermata	Ophioderma_longicauda	7,316111111	43,69752778	6,86	43,42	NuclearDNAseq	-0,007	0,0100
20	Weber_Nuc	2015	Echinodermata	Ophioderma_longicauda	7,316111111	43,69752778	5,326472222	43,21522222	NuclearDNAseq	-0,006	0,0100
20	Weber_Nuc	2015	Echinodermata	Ophioderma_longicauda	7,316111111	43,69752778	3,133333333	42,50138889	NuclearDNAseq	-0,011	0,0100
20	Weber_Nuc	2015	Echinodermata	Ophioderma_longicauda	6,159222222	43,01380556	8,551055556	42,36241667	NuclearDNAseq	-0,002	0,0100
20	Weber_Nuc	2015	Echinodermata	Ophioderma_longicauda	6,159222222	43,01380556	5,290277778	43,26111111	NuclearDNAseq	0,002	0,0100
20	Weber_Nuc	2015	Echinodermata	Ophioderma_longicauda	6,159222222	43,01380556	6,86	43,42	NuclearDNAseq	0,009	0,0100
20	Weber_Nuc	2015	Echinodermata	Ophioderma_longicauda	6,159222222	43,01380556	5,326472222	43,21522222	NuclearDNAseq	0,001	0,0100
20	Weber_Nuc	2015	Echinodermata	Ophioderma_longicauda	6,159222222	43,01380556	3,133333333	42,50138889	NuclearDNAseq	0,008	0,0100
20	Weber_Nuc	2015	Echinodermata	Ophioderma_longicauda	8,551055556	42,36241667	5,290277778	43,26111111	NuclearDNAseq	-0,011	0,0100
20	Weber_Nuc	2015	Echinodermata	Ophioderma_longicauda	8,551055556	42,36241667	6,86	43,42	NuclearDNAseq	0,001	0,0100
20	Weber_Nuc	2015	Echinodermata	Ophioderma_longicauda	8,551055556	42,36241667	5,326472222	43,21522222	NuclearDNAseq	0,01	0,0100
20	Weber_Nuc	2015	Echinodermata	Ophioderma_longicauda	8,551055556	42,36241667	3,133333333	42,50138889	NuclearDNAseq	-0,007	0,0100
20	Weber_Nuc	2015	Echinodermata	Ophioderma_longicauda	5,290277778	43,26111111	6,86	43,42	NuclearDNAseq	0,012	0,0100
20	Weber_Nuc	2015	Echinodermata	Ophioderma_longicauda	5,290277778	43,26111111	5,326472222	43,21522222	NuclearDNAseq	0,017	0,0100
20	Weber_Nuc	2015	Echinodermata	Ophioderma_longicauda	5,290277778	43,26111111	3,133333333	42,50138889	NuclearDNAseq	0,009	0,0100
20	Weber_Nuc	2015	Echinodermata	Ophioderma_longicauda	6,86	43,42	5,326472222	43,21522222	NuclearDNAseq	-0,008	0,0100
20	Weber_Nuc	2015	Echinodermata	Ophioderma_longicauda	6,86	43,42	3,133333333	42,50138889	NuclearDNAseq	-0,017	0,0100
20	Weber_Nuc	2015	Echinodermata	Ophioderma_longicauda	5,326472222	43,21522222	3,133333333	42,50138889	NuclearDNAseq	-0,007	0,0100
21	Penant	2013	Echinodermata	Paracentrotus_lividus	-0,292168	39,475108	5,040794	43,337155	mtDNA	0,0075	999,0000
21	Penant	2013	Echinodermata	Paracentrotus_lividus	-0,292168	39,475108	5,36978	43,296482	mtDNA	0,015	0,0500
21	Penant	2013	Echinodermata	Paracentrotus_lividus	-0,292168	39,475108	6,221668	43,001017	mtDNA	0,015	0,0500
21	Penant	2013	Echinodermata	Paracentrotus_lividus	-0,292168	39,475108	6,76837	43,42519	mtDNA	0,01	0,0500
21	Penant	2013	Echinodermata	Paracentrotus_lividus	-0,292168	39,475108	7,311109	43,703976	mtDNA	0,015	0,0500
21	Penant	2013	Echinodermata	Paracentrotus_lividus	-0,292168	39,475108	8,708038	42,54782	mtDNA	0,015	0,0500
21	Penant	2013	Echinodermata	Paracentrotus_lividus	-0,292168	39,475108	7,773771	36,895602	mtDNA	0,01	0,0500
21	Penant	2013	Echinodermata	Paracentrotus_lividus	-0,292168	39,475108	14,995284	42,000533	mtDNA	0,0125	0,0500
21	Penant	2013	Echinodermata	Paracentrotus_lividus	-0,292168	39,475108	25,156631	35,388378	mtDNA	0,015	0,0500
21	Penant	2013	Echinodermata	Paracentrotus_lividus	-0,292168	39,475108	24,749639	34,993107	mtDNA	0,01	0,0500
21	Penant	2013	Echinodermata	Paracentrotus_lividus	-0,292168	39,475108	35,538025	33,986186	mtDNA	0,0075	0,0500
21	Penant	2013	Echinodermata	Paracentrotus_lividus	5,040794	43,337155	5,36978	43,296482	mtDNA	0,015	0,0500
21	Penant	2013	Echinodermata	Paracentrotus_lividus	5,040794	43,337155	6,221668	43,001017	mtDNA	0,0125	0,0500
21	Penant	2013	Echinodermata	Paracentrotus_lividus	5,040794	43,337155	6,76837	43,42519	mtDNA	0,0075	0,0500
21	Penant	2013	Echinodermata	Paracentrotus_lividus	5,040794	43,337155	7,311109	43,703976	mtDNA	0,0125	0,0500
21	Penant	2013	Echinodermata	Paracentrotus_lividus	5,040794	43,337155	8,708038	42,54782	mtDNA	0,015	0,0500
21	Penant	2013	Echinodermata	Paracentrotus_lividus	5,040794	43,337155	7,773771	36,895602	mtDNA	0,0075	0,0500
21	Penant	2013	Echinodermata	Paracentrotus_lividus	5,040794	43,337155	14,995284	42,000533	mtDNA	0,01	0,0500
21	Penant	2013	Echinodermata	Paracentrotus_lividus	5,040794	43,337155	25,156631	35,388378	mtDNA	0,0125	0,0500
21	Penant	2013	Echinodermata	Paracentrotus_lividus	5,040794	43,337155	24,749639	34,993107	mtDNA	0,0075	0,0500
21	Penant	2013	Echinodermata	Paracentrotus_lividus	5,040794	43,337155	35,538025	33,986186	mtDNA	0,005	0,0500
21	Penant	2013	Echinodermata	Paracentrotus_lividus	5,36978	43,296482	6,221668	43,001017	mtDNA	0,0225	0,0500
21	Penant	2013	Echinodermata	Paracentrotus_lividus	5,36978	43,296482	6,76837	43,42519	mtDNA	0,0175	0,0500
21	Penant	2013	Echinodermata	Paracentrotus_lividus	5,36978	43,296482	7,311109	43,703976	mtDNA	0,0225	0,0500
21	Penant	2013	Echinodermata	Paracentrotus_lividus	5,36978	43,296482	8,708038	42,54782	mtDNA	0,0225	0,0500
21	Penant	2013	Echinodermata	Paracentrotus_lividus	5,36978	43,296482	7,773771	36,895602	mtDNA	0,015	0,0500
21	Penant	2013	Echinodermata	Paracentrotus_lividus	5,36978	43,296482	14,995284	42,000533	mtDNA	0,02	0,0500
21	Penant	2013	Echinodermata	Paracentrotus_lividus	5,36978	43,296482	25,156631	35,388378	mtDNA	0,0225	0,0500
21	Penant	2013	Echinodermata	Paracentrotus_lividus	5,36978	43,296482	24,749639	34,993107	mtDNA	0,0175	0,0500
21	Penant	2013	Echinodermata	Paracentrotus_lividus	5,36978	43,296482	35,538025	33,986186	mtDNA	0,015	0,0500
21	Penant	2013	Echinodermata	Paracentrotus_lividus	6,221668	43,001017	6,76837	43,42519	mtDNA	0,015	0,0500
21	Penant	2013	Echinodermata	Paracentrotus_lividus	6,221668	43,001017	7,311109	43,703976	mtDNA	0,02	0,0500
21	Penant	2013	Echinodermata	Paracentrotus_lividus	6,221668	43,001017	8,708038	42,54782	mtDNA	0,02	0,0500
21	Penant	2013	Echinodermata	Paracentrotus_lividus	6,221668	43,001017	7,773771	36,895602	mtDNA	0,015	0,0500
21	Penant	2013	Echinodermata	Paracentrotus_lividus	6,221668	43,001017	14,995284	42,000533	mtDNA	0,0175	0,0500
21	Penant	2013	Echinodermata	Paracentrotus_lividus	6,221668	43,001017	25,156631	35,388378	mtDNA	0,02	0,0500
21	Penant	2013	Echinodermata	Paracentrotus_lividus	6,221668	43,001017	24,749639	34,993107	mtDNA	0,015	0,0500
21	Penant	2013	Echinodermata	Paracentrotus_lividus	6,221668	43,001017	35,538025	33,986186	mtDNA	0,0125	0,0500
21	Penant	2013	Echinodermata	Paracentrotus_lividus	6,76837	43,42519	7,311109	43,703976	mtDNA	0,015	0,0500
21	Penant	2013	Echinodermata	Paracentrotus_lividus	6,76837	43,42519	8,708038	42,54782	mtDNA	0,015	0,0500
21	Penant	2013	Echinodermata	Paracentrotus_lividus	6,76837	43,42519	7,773771	36,895602	mtDNA	0,01	0,0500
21	Penant	2013	Echinodermata	Paracentrotus_lividus	6,76837	43,42519	14,995284	42,000533	mtDNA	0,0125	0,0500
21	Penant	2013	Echinodermata	Paracentrotus_lividus	6,76837	43,42519	25,156631	35,388378	mtDNA	0,015	0,0500
21	Penant	2013	Echinodermata	Paracentrotus_lividus	6,76837	43,42519	24,749639	34,993107	mtDNA	0,01	0,0500
21	Penant	2013	Echinodermata	Paracentrotus_lividus	6,76837	43,42519	35,538025	33,986186	mtDNA	0,0075	0,0500
21	Penant	2013	Echinodermata	Paracentrotus_lividus	7,311109	43,703976	8,708038	42,54782	mtDNA	0,02	0,0500
21	Penant	2013	Echinodermata	Paracentrotus_lividus	7,311109	43,703976	7,773771	36,895602	mtDNA	0,015	0,0500
21	Penant	2013	Echinodermata	Paracentrotus_lividus	7,311109	43,703976	14,995284	42,000533	mtDNA	0,0175	0,0500
21	Penant	2013	Echinodermata	Paracentrotus_lividus	7,311109	43,703976	25,156631	35,388378	mtDNA	0,02	0,0500
21	Penant	2013	Echinodermata	Paracentrotus_lividus	7,311109	43,703976	24,749639	34,993107	mtDNA	0,015	0,0500
21	Penant	2013	Echinodermata	Paracentrotus_lividus	7,311109	43,703976	35,538025	33,986186	mtDNA	0,0125	0,0500
21	Penant	2013	Echinodermata	Paracentrotus_lividus	8,708038	42,54782	7,773771	36,895602	mtDNA	0,015	0,0500
21	Penant	2013	Echinodermata	Paracentrotus_lividus	8,708038	42,54782	14,995284	42,000533	mtDNA	0,0175	0,0500
21	Penant	2013	Echinodermata	Paracentrotus_lividus	8,708038	42,54782	25,156631	35,388378	mtDNA	0,02	0,0500
21	Penant	2013	Echinodermata	Paracentrotus_lividus	8,708038	42,54782	24,749639	34,993107	mtDNA	0,015	0,0500
21	Penant	2013	Echinodermata	Paracentrotus_lividus	8,708038	42,54782	35,538025	33,986186	mtDNA	0,0125	0,0500
21	Penant	2013	Echinodermata	Paracentrotus_lividus	7,773771	36,895602	14,995284	42,000533	mtDNA	0,0125	0,0500
21	Penant	2013	Echinodermata	Paracentrotus_lividus	7,773771	36,895602	25,156631	35,388378	mtDNA	0,015	0,0500
21	Penant	2013	Echinodermata	Paracentrotus_lividus	7,773771	36,895602	24,749639	34,993107	mtDNA	0,01	0,0500
21	Penant	2013	Echinodermata	Paracentrotus_lividus	7,773771	36,895602	35,538025	33,986186	mtDNA	0,0075	0,0500
21	Penant	2013	Echinodermata	Paracentrotus_lividus	14,995284	42,000533	25,156631	35,388378	mtDNA	0,0175	0,0500
21	Penant	2013	Echinodermata	Paracentrotus_lividus	14,995284	42,000533	24,749639	34,993107	mtDNA	0,0125	0,0500
21	Penant	2013	Echinodermata	Paracentrotus_lividus	14,995284	42,000533	35,538025	33,986186	mtDNA	0,01	0,0500
21	Penant	2013	Echinodermata	Paracentrotus_lividus	25,156631	35,388378	24,749639	34,993107	mtDNA	0,015	0,0500
21	Penant	2013	Echinodermata	Paracentrotus_lividus	25,156631	35,388378	35,538025	33,986186	mtDNA	0,0125	0,0500
21	Penant	2013	Echinodermata	Paracentrotus_lividus	24,749639	34,993107	35,538025	33,986186	mtDNA	0,0075	0,0500
22	Paterno	2017	Echinodermata	Paracentrotus_lividus	19,935636	39,793289	19,324967	40,3928	SNP/RAD_GBS_transc	0,00244	0,2658
22	Paterno	2017	Echinodermata	Paracentrotus_lividus	19,935636	39,793289	18,569633	42,387533	SNP/RAD_GBS_transc	0,00283	0,3513
22	Paterno	2017	Echinodermata	Paracentrotus_lividus	19,935636	39,793289	15,281483	43,79225	SNP/RAD_GBS_transc	0,00053	0,7535
22	Paterno	2017	Echinodermata	Paracentrotus_lividus	19,935636	39,793289	15,52395	42,138583	SNP/RAD_GBS_transc	0,00257	0,2974
22	Paterno	2017	Echinodermata	Paracentrotus_lividus	19,935636	39,793289	17,80005	40,71665	SNP/RAD_GBS_transc	0,00495	0,0343
22	Paterno	2017	Echinodermata	Paracentrotus_lividus	19,935636	39,793289	18,519217	40,109233	SNP/RAD_GBS_transc	0,00472	0,0562
22	Paterno	2017	Echinodermata	Paracentrotus_lividus	19,935636	39,793289	17,91795	40,19525	SNP/RAD_GBS_transc	0,0018	0,4461
22	Paterno	2017	Echinodermata	Paracentrotus_lividus	19,935636	39,793289	3,137416	42,48229	SNP/RAD_GBS_transc	0,01264	0,0001
22	Paterno	2017	Echinodermata	Paracentrotus_lividus	19,935636	39,793289	10,967	37,05044	SNP/RAD_GBS_transc	0,02475	0,0001
22	Paterno	2017	Echinodermata	Paracentrotus_lividus	19,324967	40,3928	18,569633	42,387533	SNP/RAD_GBS_transc	0,00508	0,0707
22	Paterno	2017	Echinodermata	Paracentrotus_lividus	19,324967	40,3928	15,281483	43,79225	SNP/RAD_GBS_transc	-0,00064	0,9170
22	Paterno	2017	Echinodermata	Paracentrotus_lividus	19,324967	40,3928	15,52395	42,138583	SNP/RAD_GBS_transc	0,00166	0,5003
22	Paterno	2017	Echinodermata	Paracentrotus_lividus	19,324967	40,3928	17,80005	40,71665	SNP/RAD_GBS_transc	0,00003	0,8506
22	Paterno	2017	Echinodermata	Paracentrotus_lividus	19,324967	40,3928	18,519217	40,109233	SNP/RAD_GBS_transc	0,00203	0,4594
22	Paterno	2017	Echinodermata	Paracentrotus_lividus	19,324967	40,3928	17,91795	40,19525	SNP/RAD_GBS_transc	0,00227	0,3562
22	Paterno	2017	Echinodermata	Paracentrotus_lividus	19,324967	40,3928	3,137416	42,48229	SNP/RAD_GBS_transc	0,00663	0,0023
22	Paterno	2017	Echinodermata	Paracentrotus_lividus	19,324967	40,3928	10,967	37,05044	SNP/RAD_GBS_transc	0,01999	0,0001
22	Paterno	2017	Echinodermata	Paracentrotus_lividus	18,569633	42,387533	15,281483	43,79225	SNP/RAD_GBS_transc	0,00507	0,1430
22	Paterno	2017	Echinodermata	Paracentrotus_lividus	18,569633	42,387533	15,52395	42,138583	SNP/RAD_GBS_transc	0,00329	0,3254
22	Paterno	2017	Echinodermata	Paracentrotus_lividus	18,569633	42,387533	17,80005	40,71665	SNP/RAD_GBS_transc	0,00245	0,5018
22	Paterno	2017	Echinodermata	Paracentrotus_lividus	18,569633	42,387533	18,519217	40,109233	SNP/RAD_GBS_transc	0,00353	0,3289
22	Paterno	2017	Echinodermata	Paracentrotus_lividus	18,569633	42,387533	17,91795	40,19525	SNP/RAD_GBS_transc	0,00559	0,0690
22	Paterno	2017	Echinodermata	Paracentrotus_lividus	18,569633	42,387533	3,137416	42,48229	SNP/RAD_GBS_transc	0,01633	0,0001
22	Paterno	2017	Echinodermata	Paracentrotus_lividus	18,569633	42,387533	10,967	37,05044	SNP/RAD_GBS_transc	0,01886	0,0001
22	Paterno	2017	Echinodermata	Paracentrotus_lividus	15,281483	43,79225	15,52395	42,138583	SNP/RAD_GBS_transc	0,00015	0,8482
22	Paterno	2017	Echinodermata	Paracentrotus_lividus	15,281483	43,79225	17,80005	40,71665	SNP/RAD_GBS_transc	0,0017	0,5956
22	Paterno	2017	Echinodermata	Paracentrotus_lividus	15,281483	43,79225	18,519217	40,109233	SNP/RAD_GBS_transc	0,00038	0,8599
22	Paterno	2017	Echinodermata	Paracentrotus_lividus	15,281483	43,79225	17,91795	40,19525	SNP/RAD_GBS_transc	0,00151	0,6084
22	Paterno	2017	Echinodermata	Paracentrotus_lividus	15,281483	43,79225	3,137416	42,48229	SNP/RAD_GBS_transc	0,01122	0,0001
22	Paterno	2017	Echinodermata	Paracentrotus_lividus	15,281483	43,79225	10,967	37,05044	SNP/RAD_GBS_transc	0,02029	0,0001
22	Paterno	2017	Echinodermata	Paracentrotus_lividus	15,52395	42,138583	17,80005	40,71665	SNP/RAD_GBS_transc	0,00288	0,2869
22	Paterno	2017	Echinodermata	Paracentrotus_lividus	15,52395	42,138583	18,519217	40,109233	SNP/RAD_GBS_transc	0,00233	0,4514
22	Paterno	2017	Echinodermata	Paracentrotus_lividus	15,52395	42,138583	17,91795	40,19525	SNP/RAD_GBS_transc	-0,00075	0,9383
22	Paterno	2017	Echinodermata	Paracentrotus_lividus	15,52395	42,138583	3,137416	42,48229	SNP/RAD_GBS_transc	0,01121	0,0001
22	Paterno	2017	Echinodermata	Paracentrotus_lividus	15,52395	42,138583	10,967	37,05044	SNP/RAD_GBS_transc	0,01612	0,0001
22	Paterno	2017	Echinodermata	Paracentrotus_lividus	17,80005	40,71665	18,519217	40,109233	SNP/RAD_GBS_transc	0,00061	0,8191
22	Paterno	2017	Echinodermata	Paracentrotus_lividus	17,80005	40,71665	17,91795	40,19525	SNP/RAD_GBS_transc	0,0005	0,8147
22	Paterno	2017	Echinodermata	Paracentrotus_lividus	17,80005	40,71665	3,137416	42,48229	SNP/RAD_GBS_transc	0,00984	0,0001
22	Paterno	2017	Echinodermata	Paracentrotus_lividus	17,80005	40,71665	10,967	37,05044	SNP/RAD_GBS_transc	0,0235	0,0001
22	Paterno	2017	Echinodermata	Paracentrotus_lividus	18,519217	40,109233	17,91795	40,19525	SNP/RAD_GBS_transc	0,00147	0,6421
22	Paterno	2017	Echinodermata	Paracentrotus_lividus	18,519217	40,109233	3,137416	42,48229	SNP/RAD_GBS_transc	0,01488	0,0001
22	Paterno	2017	Echinodermata	Paracentrotus_lividus	18,519217	40,109233	10,967	37,05044	SNP/RAD_GBS_transc	0,01882	0,0001
22	Paterno	2017	Echinodermata	Paracentrotus_lividus	17,91795	40,19525	3,137416	42,48229	SNP/RAD_GBS_transc	0,01093	0,0001
22	Paterno	2017	Echinodermata	Paracentrotus_lividus	17,91795	40,19525	10,967	37,05044	SNP/RAD_GBS_transc	0,02233	0,0001
22	Paterno	2017	Echinodermata	Paracentrotus_lividus	3,137416	42,48229	10,967	37,05044	SNP/RAD_GBS_transc	0,01013	0,0020
23	Carreras	2020	Echinodermata	Paracentrotus_lividus	-3,65	36,7	-1,886	36,992	SNP/RAD_GBS_transc	0,002	0,0860
23	Carreras	2020	Echinodermata	Paracentrotus_lividus	-3,65	36,7	-0,689	37,635	SNP/RAD_GBS_transc	0,0062	0,0090
23	Carreras	2020	Echinodermata	Paracentrotus_lividus	-3,65	36,7	0,2291	38,753	SNP/RAD_GBS_transc	0,0095	0,0020
23	Carreras	2020	Echinodermata	Paracentrotus_lividus	-3,65	36,7	3,155	42,391	SNP/RAD_GBS_transc	0,0091	0,0060
23	Carreras	2020	Echinodermata	Paracentrotus_lividus	-3,65	36,7	13,741	45,691	SNP/RAD_GBS_transc	0,0155	0,0010
23	Carreras	2020	Echinodermata	Paracentrotus_lividus	-3,65	36,7	19,28	40,662	SNP/RAD_GBS_transc	0,0196	0,0010
23	Carreras	2020	Echinodermata	Paracentrotus_lividus	-3,65	36,7	28,613	36,764	SNP/RAD_GBS_transc	0,0199	0,0010
23	Carreras	2020	Echinodermata	Paracentrotus_lividus	-1,886	36,992	-0,689	37,635	SNP/RAD_GBS_transc	0,0004	0,2840
23	Carreras	2020	Echinodermata	Paracentrotus_lividus	-1,886	36,992	0,2291	38,753	SNP/RAD_GBS_transc	0,002	0,0850
23	Carreras	2020	Echinodermata	Paracentrotus_lividus	-1,886	36,992	3,155	42,391	SNP/RAD_GBS_transc	0,001	0,1870
23	Carreras	2020	Echinodermata	Paracentrotus_lividus	-1,886	36,992	13,741	45,691	SNP/RAD_GBS_transc	0,0063	0,0050
23	Carreras	2020	Echinodermata	Paracentrotus_lividus	-1,886	36,992	19,28	40,662	SNP/RAD_GBS_transc	0,0093	0,0010
23	Carreras	2020	Echinodermata	Paracentrotus_lividus	-1,886	36,992	28,613	36,764	SNP/RAD_GBS_transc	0,0094	0,0050
23	Carreras	2020	Echinodermata	Paracentrotus_lividus	-0,689	37,635	0,2291	38,753	SNP/RAD_GBS_transc	-0,0002	0,4450
23	Carreras	2020	Echinodermata	Paracentrotus_lividus	-0,689	37,635	3,155	42,391	SNP/RAD_GBS_transc	0,0008	0,2210
23	Carreras	2020	Echinodermata	Paracentrotus_lividus	-0,689	37,635	13,741	45,691	SNP/RAD_GBS_transc	0,005	0,0150
23	Carreras	2020	Echinodermata	Paracentrotus_lividus	-0,689	37,635	19,28	40,662	SNP/RAD_GBS_transc	0,0035	0,0410
23	Carreras	2020	Echinodermata	Paracentrotus_lividus	-0,689	37,635	28,613	36,764	SNP/RAD_GBS_transc	0,0059	0,0140
23	Carreras	2020	Echinodermata	Paracentrotus_lividus	0,2291	38,753	3,155	42,391	SNP/RAD_GBS_transc	0,0001	0,3480
23	Carreras	2020	Echinodermata	Paracentrotus_lividus	0,2291	38,753	13,741	45,691	SNP/RAD_GBS_transc	0,0046	0,0160
23	Carreras	2020	Echinodermata	Paracentrotus_lividus	0,2291	38,753	19,28	40,662	SNP/RAD_GBS_transc	0,0035	0,0280
23	Carreras	2020	Echinodermata	Paracentrotus_lividus	0,2291	38,753	28,613	36,764	SNP/RAD_GBS_transc	0,0032	0,0510
23	Carreras	2020	Echinodermata	Paracentrotus_lividus	3,155	42,391	13,741	45,691	SNP/RAD_GBS_transc	0,0033	0,0430
23	Carreras	2020	Echinodermata	Paracentrotus_lividus	3,155	42,391	19,28	40,662	SNP/RAD_GBS_transc	0,0045	0,0260
23	Carreras	2020	Echinodermata	Paracentrotus_lividus	3,155	42,391	28,613	36,764	SNP/RAD_GBS_transc	0,005	0,0220
23	Carreras	2020	Echinodermata	Paracentrotus_lividus	13,741	45,691	19,28	40,662	SNP/RAD_GBS_transc	0,0055	0,0090
23	Carreras	2020	Echinodermata	Paracentrotus_lividus	13,741	45,691	28,613	36,764	SNP/RAD_GBS_transc	0,0068	0,0110
23	Carreras	2020	Echinodermata	Paracentrotus_lividus	19,28	40,662	28,613	36,764	SNP/RAD_GBS_transc	0,0018	0,1090
24	CarrerasMedOutliers	2020	Echinodermata	Paracentrotus_lividus	-3,65	36,7	-1,886	36,992	SNP/RAD_GBS_transc	0,0188	0,0340
24	CarrerasMedOutliers	2020	Echinodermata	Paracentrotus_lividus	-3,65	36,7	-0,689	37,635	SNP/RAD_GBS_transc	0,0186	0,0420
24	CarrerasMedOutliers	2020	Echinodermata	Paracentrotus_lividus	-3,65	36,7	0,2291	38,753	SNP/RAD_GBS_transc	0,0048	0,2010
24	CarrerasMedOutliers	2020	Echinodermata	Paracentrotus_lividus	-3,65	36,7	3,155	42,391	SNP/RAD_GBS_transc	0,0228	0,0220
24	CarrerasMedOutliers	2020	Echinodermata	Paracentrotus_lividus	-3,65	36,7	13,741	45,691	SNP/RAD_GBS_transc	0,1098	0,0010
24	CarrerasMedOutliers	2020	Echinodermata	Paracentrotus_lividus	-3,65	36,7	19,28	40,662	SNP/RAD_GBS_transc	0,1257	0,0010
24	CarrerasMedOutliers	2020	Echinodermata	Paracentrotus_lividus	-3,65	36,7	28,613	36,764	SNP/RAD_GBS_transc	0,1323	0,0010
24	CarrerasMedOutliers	2020	Echinodermata	Paracentrotus_lividus	-1,886	36,992	-0,689	37,635	SNP/RAD_GBS_transc	0,0182	0,0400
24	CarrerasMedOutliers	2020	Echinodermata	Paracentrotus_lividus	-1,886	36,992	0,2291	38,753	SNP/RAD_GBS_transc	-0,0103	0,7590
24	CarrerasMedOutliers	2020	Echinodermata	Paracentrotus_lividus	-1,886	36,992	3,155	42,391	SNP/RAD_GBS_transc	0,0004	0,3400
24	CarrerasMedOutliers	2020	Echinodermata	Paracentrotus_lividus	-1,886	36,992	13,741	45,691	SNP/RAD_GBS_transc	0,0938	0,0010
24	CarrerasMedOutliers	2020	Echinodermata	Paracentrotus_lividus	-1,886	36,992	19,28	40,662	SNP/RAD_GBS_transc	0,11	0,0010
24	CarrerasMedOutliers	2020	Echinodermata	Paracentrotus_lividus	-1,886	36,992	28,613	36,764	SNP/RAD_GBS_transc	0,084	0,0010
24	CarrerasMedOutliers	2020	Echinodermata	Paracentrotus_lividus	-0,689	37,635	0,2291	38,753	SNP/RAD_GBS_transc	-0,0171	0,8210
24	CarrerasMedOutliers	2020	Echinodermata	Paracentrotus_lividus	-0,689	37,635	3,155	42,391	SNP/RAD_GBS_transc	0,02	0,0410
24	CarrerasMedOutliers	2020	Echinodermata	Paracentrotus_lividus	-0,689	37,635	13,741	45,691	SNP/RAD_GBS_transc	0,1132	0,0010
24	CarrerasMedOutliers	2020	Echinodermata	Paracentrotus_lividus	-0,689	37,635	19,28	40,662	SNP/RAD_GBS_transc	0,058	0,0010
24	CarrerasMedOutliers	2020	Echinodermata	Paracentrotus_lividus	-0,689	37,635	28,613	36,764	SNP/RAD_GBS_transc	0,0738	0,0010
24	CarrerasMedOutliers	2020	Echinodermata	Paracentrotus_lividus	0,2291	38,753	3,155	42,391	SNP/RAD_GBS_transc	-0,0109	0,7930
24	CarrerasMedOutliers	2020	Echinodermata	Paracentrotus_lividus	0,2291	38,753	13,741	45,691	SNP/RAD_GBS_transc	0,0424	0,0040
24	CarrerasMedOutliers	2020	Echinodermata	Paracentrotus_lividus	0,2291	38,753	19,28	40,662	SNP/RAD_GBS_transc	0,0149	0,0560
24	CarrerasMedOutliers	2020	Echinodermata	Paracentrotus_lividus	0,2291	38,753	28,613	36,764	SNP/RAD_GBS_transc	-0,0002	0,3440
24	CarrerasMedOutliers	2020	Echinodermata	Paracentrotus_lividus	3,155	42,391	13,741	45,691	SNP/RAD_GBS_transc	0,1023	0,0010
24	CarrerasMedOutliers	2020	Echinodermata	Paracentrotus_lividus	3,155	42,391	19,28	40,662	SNP/RAD_GBS_transc	0,1236	0,0010
24	CarrerasMedOutliers	2020	Echinodermata	Paracentrotus_lividus	3,155	42,391	28,613	36,764	SNP/RAD_GBS_transc	0,0926	0,0010
24	CarrerasMedOutliers	2020	Echinodermata	Paracentrotus_lividus	13,741	45,691	19,28	40,662	SNP/RAD_GBS_transc	0,1583	0,0010
24	CarrerasMedOutliers	2020	Echinodermata	Paracentrotus_lividus	13,741	45,691	28,613	36,764	SNP/RAD_GBS_transc	0,1963	0,0010
24	CarrerasMedOutliers	2020	Echinodermata	Paracentrotus_lividus	19,28	40,662	28,613	36,764	SNP/RAD_GBS_transc	0,0616	0,0010
25	Muths	2015	Fish	Apogon_imberbis	5,215375	43,331773	5,35502	43,20181	microsat	0,001	0,4050
25	Muths	2015	Fish	Apogon_imberbis	5,215375	43,331773	5,61058	43,164221	microsat	0,007	0,0810
25	Muths	2015	Fish	Apogon_imberbis	5,215375	43,331773	5,229778	43,198978	microsat	0,009	0,0990
25	Muths	2015	Fish	Apogon_imberbis	5,35502	43,20181	5,61058	43,164221	microsat	0,006	0,0990
25	Muths	2015	Fish	Apogon_imberbis	5,35502	43,20181	5,229778	43,198978	microsat	0,016	0,0000
25	Muths	2015	Fish	Apogon_imberbis	5,61058	43,164221	5,229778	43,198978	microsat	0,016	0,0000
26	Fruciano	2011	Fish	Coris_julis	17,866667	40,233333	16,4	43,466667	mtDNA	0,00275	0,1100
26	Fruciano	2011	Fish	Coris_julis	17,866667	40,233333	15,233333	37,183333	mtDNA	-0,00125	0,6440
26	Fruciano	2011	Fish	Coris_julis	17,866667	40,233333	15,216667	37,716667	mtDNA	-0,00125	0,7100
26	Fruciano	2011	Fish	Coris_julis	17,866667	40,233333	14,2	40,766667	mtDNA	0,00025	0,4310
26	Fruciano	2011	Fish	Coris_julis	17,866667	40,233333	12,583333	37,633333	mtDNA	-0,00125	0,6130
26	Fruciano	2011	Fish	Coris_julis	17,866667	40,233333	8,716667	42,566667	mtDNA	0	0,4910
26	Fruciano	2011	Fish	Coris_julis	17,866667	40,233333	8,516667	39,8	mtDNA	-0,001	0,5920
26	Fruciano	2011	Fish	Coris_julis	17,866667	40,233333	2,65	39,516667	mtDNA	0,00325	0,1050
26	Fruciano	2011	Fish	Coris_julis	17,866667	40,233333	-3,983333	35,233333	mtDNA	0,06175	0,0160
26	Fruciano	2011	Fish	Coris_julis	16,4	43,466667	15,233333	37,183333	mtDNA	0,0045	0,0410
26	Fruciano	2011	Fish	Coris_julis	16,4	43,466667	15,216667	37,716667	mtDNA	0,00025	0,4270
26	Fruciano	2011	Fish	Coris_julis	16,4	43,466667	14,2	40,766667	mtDNA	0,00525	0,0520
26	Fruciano	2011	Fish	Coris_julis	16,4	43,466667	12,583333	37,633333	mtDNA	0,0025	0,1860
26	Fruciano	2011	Fish	Coris_julis	16,4	43,466667	8,716667	42,566667	mtDNA	0,0025	0,2380
26	Fruciano	2011	Fish	Coris_julis	16,4	43,466667	8,516667	39,8	mtDNA	0,0005	0,4280
26	Fruciano	2011	Fish	Coris_julis	16,4	43,466667	2,65	39,516667	mtDNA	0,003	0,1340
26	Fruciano	2011	Fish	Coris_julis	16,4	43,466667	-3,983333	35,233333	mtDNA	0,06575	0,0150
26	Fruciano	2011	Fish	Coris_julis	15,233333	37,183333	15,216667	37,716667	mtDNA	0,00025	0,4030
26	Fruciano	2011	Fish	Coris_julis	15,233333	37,183333	14,2	40,766667	mtDNA	0,003	0,2040
26	Fruciano	2011	Fish	Coris_julis	15,233333	37,183333	12,583333	37,633333	mtDNA	0,00225	0,2150
26	Fruciano	2011	Fish	Coris_julis	15,233333	37,183333	8,716667	42,566667	mtDNA	-0,003	0,7220
26	Fruciano	2011	Fish	Coris_julis	15,233333	37,183333	8,516667	39,8	mtDNA	-0,002	0,5780
26	Fruciano	2011	Fish	Coris_julis	15,233333	37,183333	2,65	39,516667	mtDNA	0,00075	0,3580
26	Fruciano	2011	Fish	Coris_julis	15,233333	37,183333	-3,983333	35,233333	mtDNA	0,06275	0,0070
26	Fruciano	2011	Fish	Coris_julis	15,216667	37,716667	14,2	40,766667	mtDNA	-0,002	0,7260
26	Fruciano	2011	Fish	Coris_julis	15,216667	37,716667	12,583333	37,633333	mtDNA	-0,003	0,8420
26	Fruciano	2011	Fish	Coris_julis	15,216667	37,716667	8,716667	42,566667	mtDNA	-0,00275	0,7920
26	Fruciano	2011	Fish	Coris_julis	15,216667	37,716667	8,516667	39,8	mtDNA	-0,0045	0,9580
26	Fruciano	2011	Fish	Coris_julis	15,216667	37,716667	2,65	39,516667	mtDNA	-0,0035	0,8660
26	Fruciano	2011	Fish	Coris_julis	15,216667	37,716667	-3,983333	35,233333	mtDNA	0,06225	0,0090
26	Fruciano	2011	Fish	Coris_julis	14,2	40,766667	12,583333	37,633333	mtDNA	-0,00325	0,8290
26	Fruciano	2011	Fish	Coris_julis	14,2	40,766667	8,716667	42,566667	mtDNA	-0,0025	0,6340
26	Fruciano	2011	Fish	Coris_julis	14,2	40,766667	8,516667	39,8	mtDNA	-0,00325	0,8070
26	Fruciano	2011	Fish	Coris_julis	14,2	40,766667	2,65	39,516667	mtDNA	0,00175	0,1950
26	Fruciano	2011	Fish	Coris_julis	14,2	40,766667	-3,983333	35,233333	mtDNA	0,06525	0,0090
26	Fruciano	2011	Fish	Coris_julis	12,583333	37,633333	8,716667	42,566667	mtDNA	-0,002	0,6170
26	Fruciano	2011	Fish	Coris_julis	12,583333	37,633333	8,516667	39,8	mtDNA	-0,00425	0,8870
26	Fruciano	2011	Fish	Coris_julis	12,583333	37,633333	2,65	39,516667	mtDNA	0,0005	0,3940
26	Fruciano	2011	Fish	Coris_julis	12,583333	37,633333	-3,983333	35,233333	mtDNA	0,06675	0,0080
26	Fruciano	2011	Fish	Coris_julis	8,716667	42,566667	8,516667	39,8	mtDNA	-0,0035	0,8120
26	Fruciano	2011	Fish	Coris_julis	8,716667	42,566667	2,65	39,516667	mtDNA	0,0005	0,3740
26	Fruciano	2011	Fish	Coris_julis	8,716667	42,566667	-3,983333	35,233333	mtDNA	0,0625	0,0140
26	Fruciano	2011	Fish	Coris_julis	8,516667	39,8	2,65	39,516667	mtDNA	-0,00125	0,5990
26	Fruciano	2011	Fish	Coris_julis	8,516667	39,8	-3,983333	35,233333	mtDNA	0,05975	0,0140
26	Fruciano	2011	Fish	Coris_julis	2,65	39,516667	-3,983333	35,233333	mtDNA	0,07275	0,0030
27	Gonzales-Wanguemert	2010	Fish	Diplodus_sargus	3,128874	42,48343	13,363061	38,118413	microsat	0,036	0,0500
27	Gonzales-Wanguemert	2010	Fish	Diplodus_sargus	3,128874	42,48343	3,013	39,2297	microsat	0,009	0,0500
27	Gonzales-Wanguemert	2010	Fish	Diplodus_sargus	3,128874	42,48343	-1,0849	37,556336	microsat	0,012	0,0500
27	Gonzales-Wanguemert	2010	Fish	Diplodus_sargus	3,128874	42,48343	10,302429	36,769032	microsat	0,004	999,0000
27	Gonzales-Wanguemert	2010	Fish	Diplodus_sargus	13,363061	38,118413	3,013	39,2297	microsat	0,027	0,0500
27	Gonzales-Wanguemert	2010	Fish	Diplodus_sargus	13,363061	38,118413	-1,0849	37,556336	microsat	0,026	0,0500
27	Gonzales-Wanguemert	2010	Fish	Diplodus_sargus	13,363061	38,118413	10,302429	36,769032	microsat	0,025	0,0500
27	Gonzales-Wanguemert	2010	Fish	Diplodus_sargus	3,013	39,2297	-1,0849	37,556336	microsat	0,015	0,0500
27	Gonzales-Wanguemert	2010	Fish	Diplodus_sargus	3,013	39,2297	10,302429	36,769032	microsat	0,012	0,0500
27	Gonzales-Wanguemert	2010	Fish	Diplodus_sargus	-1,0849	37,556336	10,302429	36,769032	microsat	0,015	0,0500
28	Kaoueche	2013	Fish	Diplodus_vulgaris	11,066667	35,5	9,966667	37,283333	allozymes	0,001	999,0000
28	Kaoueche	2013	Fish	Diplodus_vulgaris	11,066667	35,5	10,278611	36,795278	allozymes	0	999,0000
28	Kaoueche	2013	Fish	Diplodus_vulgaris	11,066667	35,5	10,183333	37,166667	allozymes	0,011	999,0000
28	Kaoueche	2013	Fish	Diplodus_vulgaris	11,066667	35,5	11,283333	33,266667	allozymes	0,006	999,0000
28	Kaoueche	2013	Fish	Diplodus_vulgaris	11,066667	35,5	10,476667	34,08	allozymes	0,005	999,0000
28	Kaoueche	2013	Fish	Diplodus_vulgaris	9,966667	37,283333	10,278611	36,795278	allozymes	0	999,0000
28	Kaoueche	2013	Fish	Diplodus_vulgaris	9,966667	37,283333	10,183333	37,166667	allozymes	0,006	999,0000
28	Kaoueche	2013	Fish	Diplodus_vulgaris	9,966667	37,283333	11,283333	33,266667	allozymes	0,002	999,0000
28	Kaoueche	2013	Fish	Diplodus_vulgaris	9,966667	37,283333	10,476667	34,08	allozymes	0,008	999,0000
28	Kaoueche	2013	Fish	Diplodus_vulgaris	10,278611	36,795278	10,183333	37,166667	allozymes	0,002	999,0000
28	Kaoueche	2013	Fish	Diplodus_vulgaris	10,278611	36,795278	11,283333	33,266667	allozymes	0,013	999,0000
28	Kaoueche	2013	Fish	Diplodus_vulgaris	10,278611	36,795278	10,476667	34,08	allozymes	0,01	999,0000
28	Kaoueche	2013	Fish	Diplodus_vulgaris	10,183333	37,166667	11,283333	33,266667	allozymes	0,003	999,0000
28	Kaoueche	2013	Fish	Diplodus_vulgaris	10,183333	37,166667	10,476667	34,08	allozymes	0,001	999,0000
28	Kaoueche	2013	Fish	Diplodus_vulgaris	11,283333	33,266667	10,476667	34,08	allozymes	0,007	999,0000
29	Schunter	2011	Fish	Epinephelus_marginatus	24,568176	36,73184	9,437943	41,921081	microsat	0,0085	0,0100
29	Schunter	2011	Fish	Epinephelus_marginatus	24,568176	36,73184	3,421555	39,760414	microsat	0,0099	999,0000
29	Schunter	2011	Fish	Epinephelus_marginatus	24,568176	36,73184	4,110445	39,949629	microsat	0,0082	999,0000
29	Schunter	2011	Fish	Epinephelus_marginatus	24,568176	36,73184	3,220833	42,05	microsat	0,0051	999,0000
29	Schunter	2011	Fish	Epinephelus_marginatus	24,568176	36,73184	2,173403	41,3850639	microsat	0,0054	999,0000
29	Schunter	2011	Fish	Epinephelus_marginatus	24,568176	36,73184	-2,250996	36,777502	microsat	0,0012	999,0000
29	Schunter	2011	Fish	Epinephelus_marginatus	24,568176	36,73184	7,773771	36,895602	microsat	0,0135	0,0100
29	Schunter	2011	Fish	Epinephelus_marginatus	24,568176	36,73184	10,302429	36,769032	microsat	0,0035	999,0000
29	Schunter	2011	Fish	Epinephelus_marginatus	9,437943	41,921081	3,421555	39,760414	microsat	0,0043	999,0000
29	Schunter	2011	Fish	Epinephelus_marginatus	9,437943	41,921081	4,110445	39,949629	microsat	0,0037	999,0000
29	Schunter	2011	Fish	Epinephelus_marginatus	9,437943	41,921081	3,220833	42,05	microsat	-0,0006	999,0000
29	Schunter	2011	Fish	Epinephelus_marginatus	9,437943	41,921081	2,173403	41,3850639	microsat	0,0016	999,0000
29	Schunter	2011	Fish	Epinephelus_marginatus	9,437943	41,921081	-2,250996	36,777502	microsat	0,0023	999,0000
29	Schunter	2011	Fish	Epinephelus_marginatus	9,437943	41,921081	7,773771	36,895602	microsat	0,0189	0,0100
29	Schunter	2011	Fish	Epinephelus_marginatus	9,437943	41,921081	10,302429	36,769032	microsat	0,001	999,0000
29	Schunter	2011	Fish	Epinephelus_marginatus	3,421555	39,760414	4,110445	39,949629	microsat	-0,0018	999,0000
29	Schunter	2011	Fish	Epinephelus_marginatus	3,421555	39,760414	3,220833	42,05	microsat	0,0064	999,0000
29	Schunter	2011	Fish	Epinephelus_marginatus	3,421555	39,760414	2,173403	41,3850639	microsat	-0,0025	999,0000
29	Schunter	2011	Fish	Epinephelus_marginatus	3,421555	39,760414	-2,250996	36,777502	microsat	-0,0009	999,0000
29	Schunter	2011	Fish	Epinephelus_marginatus	3,421555	39,760414	7,773771	36,895602	microsat	0,0116	0,0100
29	Schunter	2011	Fish	Epinephelus_marginatus	3,421555	39,760414	10,302429	36,769032	microsat	0,004	999,0000
29	Schunter	2011	Fish	Epinephelus_marginatus	4,110445	39,949629	3,220833	42,05	microsat	0,0005	999,0000
29	Schunter	2011	Fish	Epinephelus_marginatus	4,110445	39,949629	2,173403	41,3850639	microsat	0,0004	999,0000
29	Schunter	2011	Fish	Epinephelus_marginatus	4,110445	39,949629	-2,250996	36,777502	microsat	0,0002	999,0000
29	Schunter	2011	Fish	Epinephelus_marginatus	4,110445	39,949629	7,773771	36,895602	microsat	0,0033	999,0000
29	Schunter	2011	Fish	Epinephelus_marginatus	4,110445	39,949629	10,302429	36,769032	microsat	0,0036	999,0000
29	Schunter	2011	Fish	Epinephelus_marginatus	3,220833	42,05	2,173403	41,3850639	microsat	0,0035	999,0000
29	Schunter	2011	Fish	Epinephelus_marginatus	3,220833	42,05	-2,250996	36,777502	microsat	-0,0038	999,0000
29	Schunter	2011	Fish	Epinephelus_marginatus	3,220833	42,05	7,773771	36,895602	microsat	0,0032	999,0000
29	Schunter	2011	Fish	Epinephelus_marginatus	3,220833	42,05	10,302429	36,769032	microsat	-0,0007	999,0000
29	Schunter	2011	Fish	Epinephelus_marginatus	2,173403	41,3850639	-2,250996	36,777502	microsat	0,0021	999,0000
29	Schunter	2011	Fish	Epinephelus_marginatus	2,173403	41,3850639	7,773771	36,895602	microsat	0,0165	0,0100
29	Schunter	2011	Fish	Epinephelus_marginatus	2,173403	41,3850639	10,302429	36,769032	microsat	0,0006	999,0000
29	Schunter	2011	Fish	Epinephelus_marginatus	-2,250996	36,777502	7,773771	36,895602	microsat	0,0092	0,0100
29	Schunter	2011	Fish	Epinephelus_marginatus	-2,250996	36,777502	10,302429	36,769032	microsat	0,0005	999,0000
29	Schunter	2011	Fish	Epinephelus_marginatus	7,773771	36,895602	10,302429	36,769032	microsat	0,0126	0,0100
30	Hammami	2007	Fish	Lithognathus_mormyrus	10,456833	36,850688	9,868307	37,194628	allozymes	0,003	999,0000
30	Hammami	2007	Fish	Lithognathus_mormyrus	10,456833	36,850688	10,181532	37,146754	allozymes	0,019	999,0000
30	Hammami	2007	Fish	Lithognathus_mormyrus	10,456833	36,850688	11,312778	33,268889	allozymes	0,026	999,0000
30	Hammami	2007	Fish	Lithognathus_mormyrus	9,868307	37,194628	10,181532	37,146754	allozymes	0,002	999,0000
30	Hammami	2007	Fish	Lithognathus_mormyrus	9,868307	37,194628	11,312778	33,268889	allozymes	0,044	0,0100
30	Hammami	2007	Fish	Lithognathus_mormyrus	10,181532	37,146754	11,312778	33,268889	allozymes	0,014	999,0000
31	Milano	2014	Fish	Merluccius_merluccius	-2,125	35,625	-4,125	36,625	SNP/RAD_GBS_transc	0,002	0,0500
31	Milano	2014	Fish	Merluccius_merluccius	-2,125	35,625	4,625	43,125	SNP/RAD_GBS_transc	0,0019	999,0000
31	Milano	2014	Fish	Merluccius_merluccius	-2,125	35,625	10,375	42,625	SNP/RAD_GBS_transc	0,0041	0,0500
31	Milano	2014	Fish	Merluccius_merluccius	-2,125	35,625	8,625	38,875	SNP/RAD_GBS_transc	0,0026	0,0500
31	Milano	2014	Fish	Merluccius_merluccius	-2,125	35,625	14,375	40,625	SNP/RAD_GBS_transc	0,0059	0,0500
31	Milano	2014	Fish	Merluccius_merluccius	-2,125	35,625	11,875	37,375	SNP/RAD_GBS_transc	0,003	0,0500
31	Milano	2014	Fish	Merluccius_merluccius	-2,125	35,625	14,875	35,875	SNP/RAD_GBS_transc	0,0039	0,0500
31	Milano	2014	Fish	Merluccius_merluccius	-2,125	35,625	14,375	43,125	SNP/RAD_GBS_transc	0,0048	0,0500
31	Milano	2014	Fish	Merluccius_merluccius	-2,125	35,625	16,875	42,375	SNP/RAD_GBS_transc	0,0017	999,0000
31	Milano	2014	Fish	Merluccius_merluccius	-2,125	35,625	16,375	38,125	SNP/RAD_GBS_transc	0,0029	0,0500
31	Milano	2014	Fish	Merluccius_merluccius	-2,125	35,625	25,375	40,375	SNP/RAD_GBS_transc	0,0081	0,0500
31	Milano	2014	Fish	Merluccius_merluccius	-2,125	35,625	30,625	36,625	SNP/RAD_GBS_transc	0,0095	0,0500
31	Milano	2014	Fish	Merluccius_merluccius	-2,125	35,625	33,125	34,625	SNP/RAD_GBS_transc	0,0087	0,0500
31	Milano	2014	Fish	Merluccius_merluccius	-4,125	36,625	4,625	43,125	SNP/RAD_GBS_transc	0,0005	999,0000
31	Milano	2014	Fish	Merluccius_merluccius	-4,125	36,625	10,375	42,625	SNP/RAD_GBS_transc	0,004	0,0500
31	Milano	2014	Fish	Merluccius_merluccius	-4,125	36,625	8,625	38,875	SNP/RAD_GBS_transc	0,0014	999,0000
31	Milano	2014	Fish	Merluccius_merluccius	-4,125	36,625	14,375	40,625	SNP/RAD_GBS_transc	0,0032	0,0500
31	Milano	2014	Fish	Merluccius_merluccius	-4,125	36,625	11,875	37,375	SNP/RAD_GBS_transc	0,0007	999,0000
31	Milano	2014	Fish	Merluccius_merluccius	-4,125	36,625	14,875	35,875	SNP/RAD_GBS_transc	0,0003	999,0000
31	Milano	2014	Fish	Merluccius_merluccius	-4,125	36,625	14,375	43,125	SNP/RAD_GBS_transc	0,0026	0,0500
31	Milano	2014	Fish	Merluccius_merluccius	-4,125	36,625	16,875	42,375	SNP/RAD_GBS_transc	-0,002	999,0000
31	Milano	2014	Fish	Merluccius_merluccius	-4,125	36,625	16,375	38,125	SNP/RAD_GBS_transc	-0,0009	999,0000
31	Milano	2014	Fish	Merluccius_merluccius	-4,125	36,625	25,375	40,375	SNP/RAD_GBS_transc	0,0035	0,0500
31	Milano	2014	Fish	Merluccius_merluccius	-4,125	36,625	30,625	36,625	SNP/RAD_GBS_transc	0,0062	0,0500
31	Milano	2014	Fish	Merluccius_merluccius	-4,125	36,625	33,125	34,625	SNP/RAD_GBS_transc	0,0038	0,0500
31	Milano	2014	Fish	Merluccius_merluccius	4,625	43,125	10,375	42,625	SNP/RAD_GBS_transc	0,0015	999,0000
31	Milano	2014	Fish	Merluccius_merluccius	4,625	43,125	8,625	38,875	SNP/RAD_GBS_transc	0,0009	999,0000
31	Milano	2014	Fish	Merluccius_merluccius	4,625	43,125	14,375	40,625	SNP/RAD_GBS_transc	0,0038	0,0500
31	Milano	2014	Fish	Merluccius_merluccius	4,625	43,125	11,875	37,375	SNP/RAD_GBS_transc	0,0017	0,0500
31	Milano	2014	Fish	Merluccius_merluccius	4,625	43,125	14,875	35,875	SNP/RAD_GBS_transc	0,0006	999,0000
31	Milano	2014	Fish	Merluccius_merluccius	4,625	43,125	14,375	43,125	SNP/RAD_GBS_transc	0,0023	0,0500
31	Milano	2014	Fish	Merluccius_merluccius	4,625	43,125	16,875	42,375	SNP/RAD_GBS_transc	-0,0026	999,0000
31	Milano	2014	Fish	Merluccius_merluccius	4,625	43,125	16,375	38,125	SNP/RAD_GBS_transc	0,0012	999,0000
31	Milano	2014	Fish	Merluccius_merluccius	4,625	43,125	25,375	40,375	SNP/RAD_GBS_transc	0,0029	0,0500
31	Milano	2014	Fish	Merluccius_merluccius	4,625	43,125	30,625	36,625	SNP/RAD_GBS_transc	0,0044	0,0500
31	Milano	2014	Fish	Merluccius_merluccius	4,625	43,125	33,125	34,625	SNP/RAD_GBS_transc	0,0062	0,0500
31	Milano	2014	Fish	Merluccius_merluccius	10,375	42,625	8,625	38,875	SNP/RAD_GBS_transc	0,002	0,0500
31	Milano	2014	Fish	Merluccius_merluccius	10,375	42,625	14,375	40,625	SNP/RAD_GBS_transc	0,0034	0,0500
31	Milano	2014	Fish	Merluccius_merluccius	10,375	42,625	11,875	37,375	SNP/RAD_GBS_transc	0,0022	0,0500
31	Milano	2014	Fish	Merluccius_merluccius	10,375	42,625	14,875	35,875	SNP/RAD_GBS_transc	-0,0002	999,0000
31	Milano	2014	Fish	Merluccius_merluccius	10,375	42,625	14,375	43,125	SNP/RAD_GBS_transc	0,0018	0,0500
31	Milano	2014	Fish	Merluccius_merluccius	10,375	42,625	16,875	42,375	SNP/RAD_GBS_transc	-0,0017	999,0000
31	Milano	2014	Fish	Merluccius_merluccius	10,375	42,625	16,375	38,125	SNP/RAD_GBS_transc	0,0015	999,0000
31	Milano	2014	Fish	Merluccius_merluccius	10,375	42,625	25,375	40,375	SNP/RAD_GBS_transc	0,003	0,0500
31	Milano	2014	Fish	Merluccius_merluccius	10,375	42,625	30,625	36,625	SNP/RAD_GBS_transc	0,0059	0,0500
31	Milano	2014	Fish	Merluccius_merluccius	10,375	42,625	33,125	34,625	SNP/RAD_GBS_transc	0,0051	0,0500
31	Milano	2014	Fish	Merluccius_merluccius	8,625	38,875	14,375	40,625	SNP/RAD_GBS_transc	0,0027	0,0500
31	Milano	2014	Fish	Merluccius_merluccius	8,625	38,875	11,875	37,375	SNP/RAD_GBS_transc	0,0004	999,0000
31	Milano	2014	Fish	Merluccius_merluccius	8,625	38,875	14,875	35,875	SNP/RAD_GBS_transc	0,0013	999,0000
31	Milano	2014	Fish	Merluccius_merluccius	8,625	38,875	14,375	43,125	SNP/RAD_GBS_transc	0,0006	999,0000
31	Milano	2014	Fish	Merluccius_merluccius	8,625	38,875	16,875	42,375	SNP/RAD_GBS_transc	-0,0029	999,0000
31	Milano	2014	Fish	Merluccius_merluccius	8,625	38,875	16,375	38,125	SNP/RAD_GBS_transc	-0,0006	999,0000
31	Milano	2014	Fish	Merluccius_merluccius	8,625	38,875	25,375	40,375	SNP/RAD_GBS_transc	0,0029	0,0500
31	Milano	2014	Fish	Merluccius_merluccius	8,625	38,875	30,625	36,625	SNP/RAD_GBS_transc	0,0028	0,0500
31	Milano	2014	Fish	Merluccius_merluccius	8,625	38,875	33,125	34,625	SNP/RAD_GBS_transc	0,0026	0,0500
31	Milano	2014	Fish	Merluccius_merluccius	14,375	40,625	11,875	37,375	SNP/RAD_GBS_transc	0,0021	0,0500
31	Milano	2014	Fish	Merluccius_merluccius	14,375	40,625	14,875	35,875	SNP/RAD_GBS_transc	0,0013	999,0000
31	Milano	2014	Fish	Merluccius_merluccius	14,375	40,625	14,375	43,125	SNP/RAD_GBS_transc	0,0003	999,0000
31	Milano	2014	Fish	Merluccius_merluccius	14,375	40,625	16,875	42,375	SNP/RAD_GBS_transc	-0,0037	999,0000
31	Milano	2014	Fish	Merluccius_merluccius	14,375	40,625	16,375	38,125	SNP/RAD_GBS_transc	0,0019	999,0000
31	Milano	2014	Fish	Merluccius_merluccius	14,375	40,625	25,375	40,375	SNP/RAD_GBS_transc	0,0022	0,0500
31	Milano	2014	Fish	Merluccius_merluccius	14,375	40,625	30,625	36,625	SNP/RAD_GBS_transc	0,0046	0,0500
31	Milano	2014	Fish	Merluccius_merluccius	14,375	40,625	33,125	34,625	SNP/RAD_GBS_transc	0,0017	0,0500
31	Milano	2014	Fish	Merluccius_merluccius	11,875	37,375	14,875	35,875	SNP/RAD_GBS_transc	0,0014	0,0500
31	Milano	2014	Fish	Merluccius_merluccius	11,875	37,375	14,375	43,125	SNP/RAD_GBS_transc	0,0026	0,0500
31	Milano	2014	Fish	Merluccius_merluccius	11,875	37,375	16,875	42,375	SNP/RAD_GBS_transc	-0,0018	999,0000
31	Milano	2014	Fish	Merluccius_merluccius	11,875	37,375	16,375	38,125	SNP/RAD_GBS_transc	0,0014	999,0000
31	Milano	2014	Fish	Merluccius_merluccius	11,875	37,375	25,375	40,375	SNP/RAD_GBS_transc	0,0025	0,0500
31	Milano	2014	Fish	Merluccius_merluccius	11,875	37,375	30,625	36,625	SNP/RAD_GBS_transc	0,0038	0,0500
31	Milano	2014	Fish	Merluccius_merluccius	11,875	37,375	33,125	34,625	SNP/RAD_GBS_transc	0,0031	0,0500
31	Milano	2014	Fish	Merluccius_merluccius	14,875	35,875	14,375	43,125	SNP/RAD_GBS_transc	0,0012	999,0000
31	Milano	2014	Fish	Merluccius_merluccius	14,875	35,875	16,875	42,375	SNP/RAD_GBS_transc	-0,0043	999,0000
31	Milano	2014	Fish	Merluccius_merluccius	14,875	35,875	16,375	38,125	SNP/RAD_GBS_transc	0,0001	999,0000
31	Milano	2014	Fish	Merluccius_merluccius	14,875	35,875	25,375	40,375	SNP/RAD_GBS_transc	0,0022	0,0500
31	Milano	2014	Fish	Merluccius_merluccius	14,875	35,875	30,625	36,625	SNP/RAD_GBS_transc	0,006	0,0500
31	Milano	2014	Fish	Merluccius_merluccius	14,875	35,875	33,125	34,625	SNP/RAD_GBS_transc	0,0059	0,0500
31	Milano	2014	Fish	Merluccius_merluccius	14,375	43,125	16,875	42,375	SNP/RAD_GBS_transc	-0,0065	999,0000
31	Milano	2014	Fish	Merluccius_merluccius	14,375	43,125	16,375	38,125	SNP/RAD_GBS_transc	-0,0006	999,0000
31	Milano	2014	Fish	Merluccius_merluccius	14,375	43,125	25,375	40,375	SNP/RAD_GBS_transc	0,0017	0,0500
31	Milano	2014	Fish	Merluccius_merluccius	14,375	43,125	30,625	36,625	SNP/RAD_GBS_transc	0,0047	0,0500
31	Milano	2014	Fish	Merluccius_merluccius	14,375	43,125	33,125	34,625	SNP/RAD_GBS_transc	0,0018	999,0000
31	Milano	2014	Fish	Merluccius_merluccius	16,875	42,375	16,375	38,125	SNP/RAD_GBS_transc	-0,007	999,0000
31	Milano	2014	Fish	Merluccius_merluccius	16,875	42,375	25,375	40,375	SNP/RAD_GBS_transc	-0,0026	999,0000
31	Milano	2014	Fish	Merluccius_merluccius	16,875	42,375	30,625	36,625	SNP/RAD_GBS_transc	-0,0004	999,0000
31	Milano	2014	Fish	Merluccius_merluccius	16,875	42,375	33,125	34,625	SNP/RAD_GBS_transc	-0,0019	999,0000
31	Milano	2014	Fish	Merluccius_merluccius	16,375	38,125	25,375	40,375	SNP/RAD_GBS_transc	0,0016	999,0000
31	Milano	2014	Fish	Merluccius_merluccius	16,375	38,125	30,625	36,625	SNP/RAD_GBS_transc	0,0055	0,0500
31	Milano	2014	Fish	Merluccius_merluccius	16,375	38,125	33,125	34,625	SNP/RAD_GBS_transc	0,002	999,0000
31	Milano	2014	Fish	Merluccius_merluccius	25,375	40,375	30,625	36,625	SNP/RAD_GBS_transc	0,002	0,0500
31	Milano	2014	Fish	Merluccius_merluccius	25,375	40,375	33,125	34,625	SNP/RAD_GBS_transc	0,0013	999,0000
31	Milano	2014	Fish	Merluccius_merluccius	30,625	36,625	33,125	34,625	SNP/RAD_GBS_transc	0,0015	999,0000
32	Durand	2013	Fish	Mugil_cephalus	26,784668	38,465633	35,78	35,53	microsat	0,023	0,0010
32	Durand	2013	Fish	Mugil_cephalus	26,784668	38,465633	34,989571	32,794046	microsat	0,013	999,0000
32	Durand	2013	Fish	Mugil_cephalus	26,784668	38,465633	20,994873	38,45703	microsat	0,025	0,0010
32	Durand	2013	Fish	Mugil_cephalus	26,784668	38,465633	11,088149	33,504104	microsat	0,018	0,0010
32	Durand	2013	Fish	Mugil_cephalus	26,784668	38,465633	10,816667	35,712222	microsat	0,028	0,0010
32	Durand	2013	Fish	Mugil_cephalus	26,784668	38,465633	10,323372	36,809505	microsat	0,019	0,0010
32	Durand	2013	Fish	Mugil_cephalus	26,784668	38,465633	8,489342	39,836697	microsat	0,02	0,0010
32	Durand	2013	Fish	Mugil_cephalus	26,784668	38,465633	5,106132	43,454779	microsat	0,016	0,0010
32	Durand	2013	Fish	Mugil_cephalus	26,784668	38,465633	3,611649	43,397981	microsat	0,02	0,0010
32	Durand	2013	Fish	Mugil_cephalus	26,784668	38,465633	0,762177	40,608531	microsat	0,015	0,0010
32	Durand	2013	Fish	Mugil_cephalus	26,784668	38,465633	-0,470009	38,3311	microsat	0,018	999,0000
32	Durand	2013	Fish	Mugil_cephalus	35,78	35,53	34,989571	32,794046	microsat	0,01	999,0000
32	Durand	2013	Fish	Mugil_cephalus	35,78	35,53	20,994873	38,45703	microsat	0,008	999,0000
32	Durand	2013	Fish	Mugil_cephalus	35,78	35,53	11,088149	33,504104	microsat	0,012	0,0010
32	Durand	2013	Fish	Mugil_cephalus	35,78	35,53	10,816667	35,712222	microsat	0,007	999,0000
32	Durand	2013	Fish	Mugil_cephalus	35,78	35,53	10,323372	36,809505	microsat	0,009	999,0000
32	Durand	2013	Fish	Mugil_cephalus	35,78	35,53	8,489342	39,836697	microsat	0,003	999,0000
32	Durand	2013	Fish	Mugil_cephalus	35,78	35,53	5,106132	43,454779	microsat	0,007	999,0000
32	Durand	2013	Fish	Mugil_cephalus	35,78	35,53	3,611649	43,397981	microsat	0,016	0,0010
32	Durand	2013	Fish	Mugil_cephalus	35,78	35,53	0,762177	40,608531	microsat	0,007	999,0000
32	Durand	2013	Fish	Mugil_cephalus	35,78	35,53	-0,470009	38,3311	microsat	0,009	999,0000
32	Durand	2013	Fish	Mugil_cephalus	34,989571	32,794046	20,994873	38,45703	microsat	0,011	999,0000
32	Durand	2013	Fish	Mugil_cephalus	34,989571	32,794046	11,088149	33,504104	microsat	0,002	999,0000
32	Durand	2013	Fish	Mugil_cephalus	34,989571	32,794046	10,816667	35,712222	microsat	0,012	999,0000
32	Durand	2013	Fish	Mugil_cephalus	34,989571	32,794046	10,323372	36,809505	microsat	0,003	999,0000
32	Durand	2013	Fish	Mugil_cephalus	34,989571	32,794046	8,489342	39,836697	microsat	0,01	999,0000
32	Durand	2013	Fish	Mugil_cephalus	34,989571	32,794046	5,106132	43,454779	microsat	0,001	999,0000
32	Durand	2013	Fish	Mugil_cephalus	34,989571	32,794046	3,611649	43,397981	microsat	0,008	999,0000
32	Durand	2013	Fish	Mugil_cephalus	34,989571	32,794046	0,762177	40,608531	microsat	0,003	999,0000
32	Durand	2013	Fish	Mugil_cephalus	34,989571	32,794046	-0,470009	38,3311	microsat	0,013	999,0000
32	Durand	2013	Fish	Mugil_cephalus	20,994873	38,45703	11,088149	33,504104	microsat	0,008	999,0000
32	Durand	2013	Fish	Mugil_cephalus	20,994873	38,45703	10,816667	35,712222	microsat	0,005	999,0000
32	Durand	2013	Fish	Mugil_cephalus	20,994873	38,45703	10,323372	36,809505	microsat	0,007	999,0000
32	Durand	2013	Fish	Mugil_cephalus	20,994873	38,45703	8,489342	39,836697	microsat	0,008	999,0000
32	Durand	2013	Fish	Mugil_cephalus	20,994873	38,45703	5,106132	43,454779	microsat	0,012	0,0010
32	Durand	2013	Fish	Mugil_cephalus	20,994873	38,45703	3,611649	43,397981	microsat	0,01	999,0000
32	Durand	2013	Fish	Mugil_cephalus	20,994873	38,45703	0,762177	40,608531	microsat	0,008	999,0000
32	Durand	2013	Fish	Mugil_cephalus	20,994873	38,45703	-0,470009	38,3311	microsat	0,008	999,0000
32	Durand	2013	Fish	Mugil_cephalus	11,088149	33,504104	10,816667	35,712222	microsat	0,001	999,0000
32	Durand	2013	Fish	Mugil_cephalus	11,088149	33,504104	10,323372	36,809505	microsat	0,003	999,0000
32	Durand	2013	Fish	Mugil_cephalus	11,088149	33,504104	8,489342	39,836697	microsat	0,002	999,0000
32	Durand	2013	Fish	Mugil_cephalus	11,088149	33,504104	5,106132	43,454779	microsat	0,003	999,0000
32	Durand	2013	Fish	Mugil_cephalus	11,088149	33,504104	3,611649	43,397981	microsat	0,001	999,0000
32	Durand	2013	Fish	Mugil_cephalus	11,088149	33,504104	0,762177	40,608531	microsat	-0,001	999,0000
32	Durand	2013	Fish	Mugil_cephalus	11,088149	33,504104	-0,470009	38,3311	microsat	0,006	999,0000
32	Durand	2013	Fish	Mugil_cephalus	10,816667	35,712222	10,323372	36,809505	microsat	0,006	0,0500
32	Durand	2013	Fish	Mugil_cephalus	10,816667	35,712222	8,489342	39,836697	microsat	0	999,0000
32	Durand	2013	Fish	Mugil_cephalus	10,816667	35,712222	5,106132	43,454779	microsat	0,006	999,0000
32	Durand	2013	Fish	Mugil_cephalus	10,816667	35,712222	3,611649	43,397981	microsat	0,007	999,0000
32	Durand	2013	Fish	Mugil_cephalus	10,816667	35,712222	0,762177	40,608531	microsat	0,003	999,0000
32	Durand	2013	Fish	Mugil_cephalus	10,816667	35,712222	-0,470009	38,3311	microsat	0,003	999,0000
32	Durand	2013	Fish	Mugil_cephalus	10,323372	36,809505	8,489342	39,836697	microsat	0,004	999,0000
32	Durand	2013	Fish	Mugil_cephalus	10,323372	36,809505	5,106132	43,454779	microsat	0,004	999,0000
32	Durand	2013	Fish	Mugil_cephalus	10,323372	36,809505	3,611649	43,397981	microsat	0	999,0000
32	Durand	2013	Fish	Mugil_cephalus	10,323372	36,809505	0,762177	40,608531	microsat	0,004	999,0000
32	Durand	2013	Fish	Mugil_cephalus	10,323372	36,809505	-0,470009	38,3311	microsat	0,005	999,0000
32	Durand	2013	Fish	Mugil_cephalus	8,489342	39,836697	5,106132	43,454779	microsat	0,001	999,0000
32	Durand	2013	Fish	Mugil_cephalus	8,489342	39,836697	3,611649	43,397981	microsat	0,003	999,0000
32	Durand	2013	Fish	Mugil_cephalus	8,489342	39,836697	0,762177	40,608531	microsat	0	999,0000
32	Durand	2013	Fish	Mugil_cephalus	8,489342	39,836697	-0,470009	38,3311	microsat	0,004	999,0000
32	Durand	2013	Fish	Mugil_cephalus	5,106132	43,454779	3,611649	43,397981	microsat	0,005	999,0000
32	Durand	2013	Fish	Mugil_cephalus	5,106132	43,454779	0,762177	40,608531	microsat	0	999,0000
32	Durand	2013	Fish	Mugil_cephalus	5,106132	43,454779	-0,470009	38,3311	microsat	0,009	999,0000
32	Durand	2013	Fish	Mugil_cephalus	3,611649	43,397981	0,762177	40,608531	microsat	0,003	999,0000
32	Durand	2013	Fish	Mugil_cephalus	3,611649	43,397981	-0,470009	38,3311	microsat	0,001	999,0000
32	Durand	2013	Fish	Mugil_cephalus	0,762177	40,608531	-0,470009	38,3311	microsat	0,004	999,0000
33	Maggio	2009	Fish	Mullus_barbartus	4,166667	43,233333	8,783333	44,083333	microsat	0,0021	999,0000
33	Maggio	2009	Fish	Mullus_barbartus	4,166667	43,233333	8,133333	40,466667	microsat	0,0055	999,0000
33	Maggio	2009	Fish	Mullus_barbartus	4,166667	43,233333	14,616667	38,083333	microsat	0,0047	999,0000
33	Maggio	2009	Fish	Mullus_barbartus	4,166667	43,233333	13,583333	38,05	microsat	0,0032	999,0000
33	Maggio	2009	Fish	Mullus_barbartus	4,166667	43,233333	12,916667	38,15	microsat	0,0023	999,0000
33	Maggio	2009	Fish	Mullus_barbartus	4,166667	43,233333	8,666667	37,5	microsat	0,0004	999,0000
33	Maggio	2009	Fish	Mullus_barbartus	4,166667	43,233333	13,983333	36,816667	microsat	0,001	999,0000
33	Maggio	2009	Fish	Mullus_barbartus	4,166667	43,233333	15,3	36,466667	microsat	0,005	999,0000
33	Maggio	2009	Fish	Mullus_barbartus	4,166667	43,233333	15,483333	37,4	microsat	0,0021	999,0000
33	Maggio	2009	Fish	Mullus_barbartus	4,166667	43,233333	12,783333	44,166667	microsat	0,0039	0,0500
33	Maggio	2009	Fish	Mullus_barbartus	4,166667	43,233333	13,15	43,9	microsat	0,0035	0,0500
33	Maggio	2009	Fish	Mullus_barbartus	4,166667	43,233333	17,3333	41,25	microsat	0,0042	0,0500
33	Maggio	2009	Fish	Mullus_barbartus	4,166667	43,233333	18,75	41,816667	microsat	0,0045	0,0500
33	Maggio	2009	Fish	Mullus_barbartus	8,783333	44,083333	8,133333	40,466667	microsat	0,0003	999,0000
33	Maggio	2009	Fish	Mullus_barbartus	8,783333	44,083333	14,616667	38,083333	microsat	0,0007	999,0000
33	Maggio	2009	Fish	Mullus_barbartus	8,783333	44,083333	13,583333	38,05	microsat	0,0001	999,0000
33	Maggio	2009	Fish	Mullus_barbartus	8,783333	44,083333	12,916667	38,15	microsat	0,001	999,0000
33	Maggio	2009	Fish	Mullus_barbartus	8,783333	44,083333	8,666667	37,5	microsat	-0,0005	999,0000
33	Maggio	2009	Fish	Mullus_barbartus	8,783333	44,083333	13,983333	36,816667	microsat	0,001	999,0000
33	Maggio	2009	Fish	Mullus_barbartus	8,783333	44,083333	15,3	36,466667	microsat	0,0095	999,0000
33	Maggio	2009	Fish	Mullus_barbartus	8,783333	44,083333	15,483333	37,4	microsat	0,0009	999,0000
33	Maggio	2009	Fish	Mullus_barbartus	8,783333	44,083333	12,783333	44,166667	microsat	-0,0005	999,0000
33	Maggio	2009	Fish	Mullus_barbartus	8,783333	44,083333	13,15	43,9	microsat	0,0002	999,0000
33	Maggio	2009	Fish	Mullus_barbartus	8,783333	44,083333	17,3333	41,25	microsat	0,0006	999,0000
33	Maggio	2009	Fish	Mullus_barbartus	8,783333	44,083333	18,75	41,816667	microsat	0,001	999,0000
33	Maggio	2009	Fish	Mullus_barbartus	8,133333	40,466667	14,616667	38,083333	microsat	0,0048	999,0000
33	Maggio	2009	Fish	Mullus_barbartus	8,133333	40,466667	13,583333	38,05	microsat	0,0044	999,0000
33	Maggio	2009	Fish	Mullus_barbartus	8,133333	40,466667	12,916667	38,15	microsat	0,0038	999,0000
33	Maggio	2009	Fish	Mullus_barbartus	8,133333	40,466667	8,666667	37,5	microsat	0,0024	999,0000
33	Maggio	2009	Fish	Mullus_barbartus	8,133333	40,466667	13,983333	36,816667	microsat	0,0046	999,0000
33	Maggio	2009	Fish	Mullus_barbartus	8,133333	40,466667	15,3	36,466667	microsat	0,0121	999,0000
33	Maggio	2009	Fish	Mullus_barbartus	8,133333	40,466667	15,483333	37,4	microsat	0,0031	999,0000
33	Maggio	2009	Fish	Mullus_barbartus	8,133333	40,466667	12,783333	44,166667	microsat	-0,0002	999,0000
33	Maggio	2009	Fish	Mullus_barbartus	8,133333	40,466667	13,15	43,9	microsat	0,0007	999,0000
33	Maggio	2009	Fish	Mullus_barbartus	8,133333	40,466667	17,3333	41,25	microsat	0,0014	999,0000
33	Maggio	2009	Fish	Mullus_barbartus	8,133333	40,466667	18,75	41,816667	microsat	0,0029	999,0000
33	Maggio	2009	Fish	Mullus_barbartus	14,616667	38,083333	13,583333	38,05	microsat	0,0017	999,0000
33	Maggio	2009	Fish	Mullus_barbartus	14,616667	38,083333	12,916667	38,15	microsat	0,0012	999,0000
33	Maggio	2009	Fish	Mullus_barbartus	14,616667	38,083333	8,666667	37,5	microsat	-0,0006	999,0000
33	Maggio	2009	Fish	Mullus_barbartus	14,616667	38,083333	13,983333	36,816667	microsat	0,0009	999,0000
33	Maggio	2009	Fish	Mullus_barbartus	14,616667	38,083333	15,3	36,466667	microsat	0,0101	0,0500
33	Maggio	2009	Fish	Mullus_barbartus	14,616667	38,083333	15,483333	37,4	microsat	0,0023	999,0000
33	Maggio	2009	Fish	Mullus_barbartus	14,616667	38,083333	12,783333	44,166667	microsat	0,0031	0,0500
33	Maggio	2009	Fish	Mullus_barbartus	14,616667	38,083333	13,15	43,9	microsat	0,0029	0,0500
33	Maggio	2009	Fish	Mullus_barbartus	14,616667	38,083333	17,3333	41,25	microsat	0,0035	0,0500
33	Maggio	2009	Fish	Mullus_barbartus	14,616667	38,083333	18,75	41,816667	microsat	0,0038	0,0500
33	Maggio	2009	Fish	Mullus_barbartus	13,583333	38,05	12,916667	38,15	microsat	-0,0001	999,0000
33	Maggio	2009	Fish	Mullus_barbartus	13,583333	38,05	8,666667	37,5	microsat	0,0001	999,0000
33	Maggio	2009	Fish	Mullus_barbartus	13,583333	38,05	13,983333	36,816667	microsat	0,001	999,0000
33	Maggio	2009	Fish	Mullus_barbartus	13,583333	38,05	15,3	36,466667	microsat	0,0089	0,0500
33	Maggio	2009	Fish	Mullus_barbartus	13,583333	38,05	15,483333	37,4	microsat	0,0008	999,0000
33	Maggio	2009	Fish	Mullus_barbartus	13,583333	38,05	12,783333	44,166667	microsat	0,0025	0,0500
33	Maggio	2009	Fish	Mullus_barbartus	13,583333	38,05	13,15	43,9	microsat	0,0024	0,0500
33	Maggio	2009	Fish	Mullus_barbartus	13,583333	38,05	17,3333	41,25	microsat	0,0031	0,0500
33	Maggio	2009	Fish	Mullus_barbartus	13,583333	38,05	18,75	41,816667	microsat	0,0034	0,0500
33	Maggio	2009	Fish	Mullus_barbartus	12,916667	38,15	8,666667	37,5	microsat	-0,0007	999,0000
33	Maggio	2009	Fish	Mullus_barbartus	12,916667	38,15	13,983333	36,816667	microsat	0,0003	999,0000
33	Maggio	2009	Fish	Mullus_barbartus	12,916667	38,15	15,3	36,466667	microsat	0,0084	0,0500
33	Maggio	2009	Fish	Mullus_barbartus	12,916667	38,15	15,483333	37,4	microsat	0,0001	999,0000
33	Maggio	2009	Fish	Mullus_barbartus	12,916667	38,15	12,783333	44,166667	microsat	0,0023	0,0500
33	Maggio	2009	Fish	Mullus_barbartus	12,916667	38,15	13,15	43,9	microsat	0,0019	0,0500
33	Maggio	2009	Fish	Mullus_barbartus	12,916667	38,15	17,3333	41,25	microsat	0,0026	0,0500
33	Maggio	2009	Fish	Mullus_barbartus	12,916667	38,15	18,75	41,816667	microsat	0,0029	0,0500
33	Maggio	2009	Fish	Mullus_barbartus	8,666667	37,5	13,983333	36,816667	microsat	0,0003	999,0000
33	Maggio	2009	Fish	Mullus_barbartus	8,666667	37,5	15,3	36,466667	microsat	0,0077	999,0000
33	Maggio	2009	Fish	Mullus_barbartus	8,666667	37,5	15,483333	37,4	microsat	-0,0004	999,0000
33	Maggio	2009	Fish	Mullus_barbartus	8,666667	37,5	12,783333	44,166667	microsat	0,0008	999,0000
33	Maggio	2009	Fish	Mullus_barbartus	8,666667	37,5	13,15	43,9	microsat	0,0005	999,0000
33	Maggio	2009	Fish	Mullus_barbartus	8,666667	37,5	17,3333	41,25	microsat	0,0011	999,0000
33	Maggio	2009	Fish	Mullus_barbartus	8,666667	37,5	18,75	41,816667	microsat	0,0014	999,0000
33	Maggio	2009	Fish	Mullus_barbartus	13,983333	36,816667	15,3	36,466667	microsat	0,0076	999,0000
33	Maggio	2009	Fish	Mullus_barbartus	13,983333	36,816667	15,483333	37,4	microsat	-0,0009	999,0000
33	Maggio	2009	Fish	Mullus_barbartus	13,983333	36,816667	12,783333	44,166667	microsat	0,0026	0,0500
33	Maggio	2009	Fish	Mullus_barbartus	13,983333	36,816667	13,15	43,9	microsat	0,0026	0,0500
33	Maggio	2009	Fish	Mullus_barbartus	13,983333	36,816667	17,3333	41,25	microsat	0,0034	0,0500
33	Maggio	2009	Fish	Mullus_barbartus	13,983333	36,816667	18,75	41,816667	microsat	0,0035	0,0500
33	Maggio	2009	Fish	Mullus_barbartus	15,3	36,466667	15,483333	37,4	microsat	0,0058	999,0000
33	Maggio	2009	Fish	Mullus_barbartus	15,3	36,466667	12,783333	44,166667	microsat	0,0092	0,0500
33	Maggio	2009	Fish	Mullus_barbartus	15,3	36,466667	13,15	43,9	microsat	0,0093	0,0500
33	Maggio	2009	Fish	Mullus_barbartus	15,3	36,466667	17,3333	41,25	microsat	0,0095	0,0500
33	Maggio	2009	Fish	Mullus_barbartus	15,3	36,466667	18,75	41,816667	microsat	0,0101	0,0500
33	Maggio	2009	Fish	Mullus_barbartus	15,483333	37,4	12,783333	44,166667	microsat	0,002	0,0500
33	Maggio	2009	Fish	Mullus_barbartus	15,483333	37,4	13,15	43,9	microsat	0,0019	0,0500
33	Maggio	2009	Fish	Mullus_barbartus	15,483333	37,4	17,3333	41,25	microsat	0,0027	0,0500
33	Maggio	2009	Fish	Mullus_barbartus	15,483333	37,4	18,75	41,816667	microsat	0,0023	999,0000
33	Maggio	2009	Fish	Mullus_barbartus	12,783333	44,166667	13,15	43,9	microsat	0,0004	999,0000
33	Maggio	2009	Fish	Mullus_barbartus	12,783333	44,166667	17,3333	41,25	microsat	0,0001	999,0000
33	Maggio	2009	Fish	Mullus_barbartus	12,783333	44,166667	18,75	41,816667	microsat	0,0014	999,0000
33	Maggio	2009	Fish	Mullus_barbartus	13,15	43,9	17,3333	41,25	microsat	0,0008	999,0000
33	Maggio	2009	Fish	Mullus_barbartus	13,15	43,9	18,75	41,816667	microsat	0,0014	999,0000
33	Maggio	2009	Fish	Mullus_barbartus	17,3333	41,25	18,75	41,816667	microsat	0,0006	999,0000
34	Galarza	2009	Fish	Mullus_surmuletus	-3,6	36,7	-2,250996	36,777502	microsat	0,021	0,0500
34	Galarza	2009	Fish	Mullus_surmuletus	-3,6	36,7	2,796793	41,670399	microsat	0,033	0,0500
34	Galarza	2009	Fish	Mullus_surmuletus	-3,6	36,7	2,619507	39,022883	microsat	0,137	0,0500
34	Galarza	2009	Fish	Mullus_surmuletus	-3,6	36,7	8,812225	44,248019	microsat	0,02	0,0500
34	Galarza	2009	Fish	Mullus_surmuletus	-3,6	36,7	22,219116	36,256972	microsat	0,042	0,0500
34	Galarza	2009	Fish	Mullus_surmuletus	-2,250996	36,777502	2,796793	41,670399	microsat	0,001	999,0000
34	Galarza	2009	Fish	Mullus_surmuletus	-2,250996	36,777502	2,619507	39,022883	microsat	0,127	0,0500
34	Galarza	2009	Fish	Mullus_surmuletus	-2,250996	36,777502	8,812225	44,248019	microsat	0,017	0,0500
34	Galarza	2009	Fish	Mullus_surmuletus	-2,250996	36,777502	22,219116	36,256972	microsat	0,066	0,0500
34	Galarza	2009	Fish	Mullus_surmuletus	2,796793	41,670399	2,619507	39,022883	microsat	0,134	0,0500
34	Galarza	2009	Fish	Mullus_surmuletus	2,796793	41,670399	8,812225	44,248019	microsat	0,019	0,0500
34	Galarza	2009	Fish	Mullus_surmuletus	2,796793	41,670399	22,219116	36,256972	microsat	0,067	0,0500
34	Galarza	2009	Fish	Mullus_surmuletus	2,619507	39,022883	8,812225	44,248019	microsat	0,105	0,0500
34	Galarza	2009	Fish	Mullus_surmuletus	2,619507	39,022883	22,219116	36,256972	microsat	0,146	0,0500
34	Galarza	2009	Fish	Mullus_surmuletus	8,812225	44,248019	22,219116	36,256972	microsat	0,07	0,0500
35	Dalongeville	2018	Fish	Mullus_surmuletus	34,0439	31,6697	23,9894	39,1457	SNP/RAD_GBS_transc	0,033354084	0,0334
35	Dalongeville	2018	Fish	Mullus_surmuletus	34,0439	31,6697	-4,0531	36,599	SNP/RAD_GBS_transc	0,043385288	0,0434
35	Dalongeville	2018	Fish	Mullus_surmuletus	34,0439	31,6697	14,6014	43,657	SNP/RAD_GBS_transc	0,050309494	0,0503
35	Dalongeville	2018	Fish	Mullus_surmuletus	34,0439	31,6697	26,19	38,57	SNP/RAD_GBS_transc	0,035891797	0,0359
35	Dalongeville	2018	Fish	Mullus_surmuletus	34,0439	31,6697	12,32	37,78	SNP/RAD_GBS_transc	0,025180944	0,0252
35	Dalongeville	2018	Fish	Mullus_surmuletus	34,0439	31,6697	-0,1918	38,1684	SNP/RAD_GBS_transc	0,036222173	0,0362
35	Dalongeville	2018	Fish	Mullus_surmuletus	34,0439	31,6697	24,6743	37,2232	SNP/RAD_GBS_transc	0,034473736	0,0345
35	Dalongeville	2018	Fish	Mullus_surmuletus	34,0439	31,6697	2,06	40,95	SNP/RAD_GBS_transc	0,033994894	0,0340
35	Dalongeville	2018	Fish	Mullus_surmuletus	34,0439	31,6697	9,5491	41,2288	SNP/RAD_GBS_transc	0,033453565	0,0335
35	Dalongeville	2018	Fish	Mullus_surmuletus	34,0439	31,6697	35,6724	36,2235	SNP/RAD_GBS_transc	0,036134566	0,0361
35	Dalongeville	2018	Fish	Mullus_surmuletus	34,0439	31,6697	25,58	36,78	SNP/RAD_GBS_transc	0,039549533	0,0395
35	Dalongeville	2018	Fish	Mullus_surmuletus	34,0439	31,6697	24,1212	37,8249	SNP/RAD_GBS_transc	0,030984507	0,0310
35	Dalongeville	2018	Fish	Mullus_surmuletus	34,0439	31,6697	9,8254	40,3453	SNP/RAD_GBS_transc	0,034144544	0,0341
35	Dalongeville	2018	Fish	Mullus_surmuletus	34,0439	31,6697	9,17	42,93	SNP/RAD_GBS_transc	0,027393942	0,0274
35	Dalongeville	2018	Fish	Mullus_surmuletus	34,0439	31,6697	21,53	36,94	SNP/RAD_GBS_transc	0,037349119	0,0373
35	Dalongeville	2018	Fish	Mullus_surmuletus	34,0439	31,6697	9,399	39,1072	SNP/RAD_GBS_transc	0,038067316	0,0381
35	Dalongeville	2018	Fish	Mullus_surmuletus	34,0439	31,6697	9,0391	37,3368	SNP/RAD_GBS_transc	0,035583244	0,0356
35	Dalongeville	2018	Fish	Mullus_surmuletus	34,0439	31,6697	13,0726	41,2109	SNP/RAD_GBS_transc	0,026907793	0,0269
35	Dalongeville	2018	Fish	Mullus_surmuletus	34,0439	31,6697	12,1275	33,3467	SNP/RAD_GBS_transc	0,033802751	0,0338
35	Dalongeville	2018	Fish	Mullus_surmuletus	34,0439	31,6697	15,7479	39,335	SNP/RAD_GBS_transc	0,033502201	0,0335
35	Dalongeville	2018	Fish	Mullus_surmuletus	34,0439	31,6697	11,1504	35,6302	SNP/RAD_GBS_transc	0,026532893	0,0265
35	Dalongeville	2018	Fish	Mullus_surmuletus	34,0439	31,6697	18,0343	40,6367	SNP/RAD_GBS_transc	0,036082852	0,0361
35	Dalongeville	2018	Fish	Mullus_surmuletus	34,0439	31,6697	35,12	33,765	SNP/RAD_GBS_transc	0,037383305	0,0374
35	Dalongeville	2018	Fish	Mullus_surmuletus	34,0439	31,6697	33,2368	35,94	SNP/RAD_GBS_transc	0,024901795	0,0249
35	Dalongeville	2018	Fish	Mullus_surmuletus	34,0439	31,6697	1,3928	38,8311	SNP/RAD_GBS_transc	0,039849653	0,0398
35	Dalongeville	2018	Fish	Mullus_surmuletus	34,0439	31,6697	25,2167	34,78	SNP/RAD_GBS_transc	0,033412984	0,0334
35	Dalongeville	2018	Fish	Mullus_surmuletus	34,0439	31,6697	8,16	41,01	SNP/RAD_GBS_transc	0,025799883	0,0258
35	Dalongeville	2018	Fish	Mullus_surmuletus	34,0439	31,6697	-5,2157	36,0155	SNP/RAD_GBS_transc	0,06279929	0,0628
35	Dalongeville	2018	Fish	Mullus_surmuletus	34,0439	31,6697	25,7697	35,2844	SNP/RAD_GBS_transc	0,026338436	0,0263
35	Dalongeville	2018	Fish	Mullus_surmuletus	34,0439	31,6697	32,3	34,78	SNP/RAD_GBS_transc	0,02639423	0,0264
35	Dalongeville	2018	Fish	Mullus_surmuletus	34,0439	31,6697	3,9435	39,8701	SNP/RAD_GBS_transc	0,035084349	0,0351
35	Dalongeville	2018	Fish	Mullus_surmuletus	34,0439	31,6697	22,8903	40,047	SNP/RAD_GBS_transc	0,039848962	0,0398
35	Dalongeville	2018	Fish	Mullus_surmuletus	34,0439	31,6697	27,4313	36,3271	SNP/RAD_GBS_transc	0,031497011	0,0315
35	Dalongeville	2018	Fish	Mullus_surmuletus	34,0439	31,6697	26,0826	39,6117	SNP/RAD_GBS_transc	0,028971487	0,0290
35	Dalongeville	2018	Fish	Mullus_surmuletus	34,0439	31,6697	3,53	39,48	SNP/RAD_GBS_transc	0,033400062	0,0334
35	Dalongeville	2018	Fish	Mullus_surmuletus	34,0439	31,6697	4,7681	43,126	SNP/RAD_GBS_transc	0,041364892	0,0414
35	Dalongeville	2018	Fish	Mullus_surmuletus	34,0439	31,6697	7,2594	37,278	SNP/RAD_GBS_transc	0,043282583	0,0433
35	Dalongeville	2018	Fish	Mullus_surmuletus	34,0439	31,6697	-1,9338	36,8924	SNP/RAD_GBS_transc	0,041998867	0,0420
35	Dalongeville	2018	Fish	Mullus_surmuletus	34,0439	31,6697	0,3926	39,8159	SNP/RAD_GBS_transc	0,037521105	0,0375
35	Dalongeville	2018	Fish	Mullus_surmuletus	34,0439	31,6697	34,4483	35,3433	SNP/RAD_GBS_transc	0,035056375	0,0351
35	Dalongeville	2018	Fish	Mullus_surmuletus	34,0439	31,6697	17,2276	40,263	SNP/RAD_GBS_transc	0,03641835	0,0364
35	Dalongeville	2018	Fish	Mullus_surmuletus	34,0439	31,6697	24,4465	40,6046	SNP/RAD_GBS_transc	0,035998482	0,0360
35	Dalongeville	2018	Fish	Mullus_surmuletus	34,0439	31,6697	23,5063	40,0641	SNP/RAD_GBS_transc	0,039627631	0,0396
35	Dalongeville	2018	Fish	Mullus_surmuletus	34,0439	31,6697	15,26	36,81	SNP/RAD_GBS_transc	0,027012838	0,0270
35	Dalongeville	2018	Fish	Mullus_surmuletus	34,0439	31,6697	16,77	38,55	SNP/RAD_GBS_transc	0,032940986	0,0329
35	Dalongeville	2018	Fish	Mullus_surmuletus	34,0439	31,6697	2,5751	39,4056	SNP/RAD_GBS_transc	0,042597319	0,0426
35	Dalongeville	2018	Fish	Mullus_surmuletus	23,9894	39,1457	-4,0531	36,599	SNP/RAD_GBS_transc	0,041355951	0,0414
35	Dalongeville	2018	Fish	Mullus_surmuletus	23,9894	39,1457	14,6014	43,657	SNP/RAD_GBS_transc	0,046758085	0,0468
35	Dalongeville	2018	Fish	Mullus_surmuletus	23,9894	39,1457	26,19	38,57	SNP/RAD_GBS_transc	0,030292739	0,0303
35	Dalongeville	2018	Fish	Mullus_surmuletus	23,9894	39,1457	12,32	37,78	SNP/RAD_GBS_transc	0,022017287	0,0220
35	Dalongeville	2018	Fish	Mullus_surmuletus	23,9894	39,1457	-0,1918	38,1684	SNP/RAD_GBS_transc	0,032190541	0,0322
35	Dalongeville	2018	Fish	Mullus_surmuletus	23,9894	39,1457	24,6743	37,2232	SNP/RAD_GBS_transc	0,028196716	0,0282
35	Dalongeville	2018	Fish	Mullus_surmuletus	23,9894	39,1457	2,06	40,95	SNP/RAD_GBS_transc	0,031273533	0,0313
35	Dalongeville	2018	Fish	Mullus_surmuletus	23,9894	39,1457	9,5491	41,2288	SNP/RAD_GBS_transc	0,030368077	0,0304
35	Dalongeville	2018	Fish	Mullus_surmuletus	23,9894	39,1457	35,6724	36,2235	SNP/RAD_GBS_transc	0,028702906	0,0287
35	Dalongeville	2018	Fish	Mullus_surmuletus	23,9894	39,1457	25,58	36,78	SNP/RAD_GBS_transc	0,029702199	0,0297
35	Dalongeville	2018	Fish	Mullus_surmuletus	23,9894	39,1457	24,1212	37,8249	SNP/RAD_GBS_transc	0,028124926	0,0281
35	Dalongeville	2018	Fish	Mullus_surmuletus	23,9894	39,1457	9,8254	40,3453	SNP/RAD_GBS_transc	0,027705065	0,0277
35	Dalongeville	2018	Fish	Mullus_surmuletus	23,9894	39,1457	9,17	42,93	SNP/RAD_GBS_transc	0,02310509	0,0231
35	Dalongeville	2018	Fish	Mullus_surmuletus	23,9894	39,1457	21,53	36,94	SNP/RAD_GBS_transc	0,029685597	0,0297
35	Dalongeville	2018	Fish	Mullus_surmuletus	23,9894	39,1457	9,399	39,1072	SNP/RAD_GBS_transc	0,033599202	0,0336
35	Dalongeville	2018	Fish	Mullus_surmuletus	23,9894	39,1457	9,0391	37,3368	SNP/RAD_GBS_transc	0,02923863	0,0292
35	Dalongeville	2018	Fish	Mullus_surmuletus	23,9894	39,1457	13,0726	41,2109	SNP/RAD_GBS_transc	0,023719218	0,0237
35	Dalongeville	2018	Fish	Mullus_surmuletus	23,9894	39,1457	12,1275	33,3467	SNP/RAD_GBS_transc	0,030675316	0,0307
35	Dalongeville	2018	Fish	Mullus_surmuletus	23,9894	39,1457	15,7479	39,335	SNP/RAD_GBS_transc	0,028397002	0,0284
35	Dalongeville	2018	Fish	Mullus_surmuletus	23,9894	39,1457	11,1504	35,6302	SNP/RAD_GBS_transc	0,023738211	0,0237
35	Dalongeville	2018	Fish	Mullus_surmuletus	23,9894	39,1457	18,0343	40,6367	SNP/RAD_GBS_transc	0,031060868	0,0311
35	Dalongeville	2018	Fish	Mullus_surmuletus	23,9894	39,1457	35,12	33,765	SNP/RAD_GBS_transc	0,032525372	0,0325
35	Dalongeville	2018	Fish	Mullus_surmuletus	23,9894	39,1457	33,2368	35,94	SNP/RAD_GBS_transc	0,022392085	0,0224
35	Dalongeville	2018	Fish	Mullus_surmuletus	23,9894	39,1457	1,3928	38,8311	SNP/RAD_GBS_transc	0,033177562	0,0332
35	Dalongeville	2018	Fish	Mullus_surmuletus	23,9894	39,1457	25,2167	34,78	SNP/RAD_GBS_transc	0,027672748	0,0277
35	Dalongeville	2018	Fish	Mullus_surmuletus	23,9894	39,1457	8,16	41,01	SNP/RAD_GBS_transc	0,022760673	0,0228
35	Dalongeville	2018	Fish	Mullus_surmuletus	23,9894	39,1457	-5,2157	36,0155	SNP/RAD_GBS_transc	0,059571454	0,0596
35	Dalongeville	2018	Fish	Mullus_surmuletus	23,9894	39,1457	25,7697	35,2844	SNP/RAD_GBS_transc	0,022756057	0,0228
35	Dalongeville	2018	Fish	Mullus_surmuletus	23,9894	39,1457	32,3	34,78	SNP/RAD_GBS_transc	0,023208919	0,0232
35	Dalongeville	2018	Fish	Mullus_surmuletus	23,9894	39,1457	3,9435	39,8701	SNP/RAD_GBS_transc	0,032594212	0,0326
35	Dalongeville	2018	Fish	Mullus_surmuletus	23,9894	39,1457	22,8903	40,047	SNP/RAD_GBS_transc	0,031423842	0,0314
35	Dalongeville	2018	Fish	Mullus_surmuletus	23,9894	39,1457	27,4313	36,3271	SNP/RAD_GBS_transc	0,028620738	0,0286
35	Dalongeville	2018	Fish	Mullus_surmuletus	23,9894	39,1457	26,0826	39,6117	SNP/RAD_GBS_transc	0,025996536	0,0260
35	Dalongeville	2018	Fish	Mullus_surmuletus	23,9894	39,1457	3,53	39,48	SNP/RAD_GBS_transc	0,029791999	0,0298
35	Dalongeville	2018	Fish	Mullus_surmuletus	23,9894	39,1457	4,7681	43,126	SNP/RAD_GBS_transc	0,035662711	0,0357
35	Dalongeville	2018	Fish	Mullus_surmuletus	23,9894	39,1457	7,2594	37,278	SNP/RAD_GBS_transc	0,039775994	0,0398
35	Dalongeville	2018	Fish	Mullus_surmuletus	23,9894	39,1457	-1,9338	36,8924	SNP/RAD_GBS_transc	0,040285774	0,0403
35	Dalongeville	2018	Fish	Mullus_surmuletus	23,9894	39,1457	0,3926	39,8159	SNP/RAD_GBS_transc	0,031575553	0,0316
35	Dalongeville	2018	Fish	Mullus_surmuletus	23,9894	39,1457	34,4483	35,3433	SNP/RAD_GBS_transc	0,028076886	0,0281
35	Dalongeville	2018	Fish	Mullus_surmuletus	23,9894	39,1457	17,2276	40,263	SNP/RAD_GBS_transc	0,030632069	0,0306
35	Dalongeville	2018	Fish	Mullus_surmuletus	23,9894	39,1457	24,4465	40,6046	SNP/RAD_GBS_transc	0,031230327	0,0312
35	Dalongeville	2018	Fish	Mullus_surmuletus	23,9894	39,1457	23,5063	40,0641	SNP/RAD_GBS_transc	0,035239721	0,0352
35	Dalongeville	2018	Fish	Mullus_surmuletus	23,9894	39,1457	15,26	36,81	SNP/RAD_GBS_transc	0,026513163	0,0265
35	Dalongeville	2018	Fish	Mullus_surmuletus	23,9894	39,1457	16,77	38,55	SNP/RAD_GBS_transc	0,029979671	0,0300
35	Dalongeville	2018	Fish	Mullus_surmuletus	23,9894	39,1457	2,5751	39,4056	SNP/RAD_GBS_transc	0,040175841	0,0402
35	Dalongeville	2018	Fish	Mullus_surmuletus	-4,0531	36,599	14,6014	43,657	SNP/RAD_GBS_transc	0,039922548	0,0399
35	Dalongeville	2018	Fish	Mullus_surmuletus	-4,0531	36,599	26,19	38,57	SNP/RAD_GBS_transc	0,045567961	0,0456
35	Dalongeville	2018	Fish	Mullus_surmuletus	-4,0531	36,599	12,32	37,78	SNP/RAD_GBS_transc	0,033035457	0,0330
35	Dalongeville	2018	Fish	Mullus_surmuletus	-4,0531	36,599	-0,1918	38,1684	SNP/RAD_GBS_transc	0,038287913	0,0383
35	Dalongeville	2018	Fish	Mullus_surmuletus	-4,0531	36,599	24,6743	37,2232	SNP/RAD_GBS_transc	0,046825911	0,0468
35	Dalongeville	2018	Fish	Mullus_surmuletus	-4,0531	36,599	2,06	40,95	SNP/RAD_GBS_transc	0,040744531	0,0407
35	Dalongeville	2018	Fish	Mullus_surmuletus	-4,0531	36,599	9,5491	41,2288	SNP/RAD_GBS_transc	0,039256427	0,0393
35	Dalongeville	2018	Fish	Mullus_surmuletus	-4,0531	36,599	35,6724	36,2235	SNP/RAD_GBS_transc	0,045584946	0,0456
35	Dalongeville	2018	Fish	Mullus_surmuletus	-4,0531	36,599	25,58	36,78	SNP/RAD_GBS_transc	0,044641402	0,0446
35	Dalongeville	2018	Fish	Mullus_surmuletus	-4,0531	36,599	24,1212	37,8249	SNP/RAD_GBS_transc	0,038489791	0,0385
35	Dalongeville	2018	Fish	Mullus_surmuletus	-4,0531	36,599	9,8254	40,3453	SNP/RAD_GBS_transc	0,041617003	0,0416
35	Dalongeville	2018	Fish	Mullus_surmuletus	-4,0531	36,599	9,17	42,93	SNP/RAD_GBS_transc	0,032204771	0,0322
35	Dalongeville	2018	Fish	Mullus_surmuletus	-4,0531	36,599	21,53	36,94	SNP/RAD_GBS_transc	0,042575893	0,0426
35	Dalongeville	2018	Fish	Mullus_surmuletus	-4,0531	36,599	9,399	39,1072	SNP/RAD_GBS_transc	0,039969524	0,0400
35	Dalongeville	2018	Fish	Mullus_surmuletus	-4,0531	36,599	9,0391	37,3368	SNP/RAD_GBS_transc	0,043363701	0,0434
35	Dalongeville	2018	Fish	Mullus_surmuletus	-4,0531	36,599	13,0726	41,2109	SNP/RAD_GBS_transc	0,033745367	0,0337
35	Dalongeville	2018	Fish	Mullus_surmuletus	-4,0531	36,599	12,1275	33,3467	SNP/RAD_GBS_transc	0,03925964	0,0393
35	Dalongeville	2018	Fish	Mullus_surmuletus	-4,0531	36,599	15,7479	39,335	SNP/RAD_GBS_transc	0,040543373	0,0405
35	Dalongeville	2018	Fish	Mullus_surmuletus	-4,0531	36,599	11,1504	35,6302	SNP/RAD_GBS_transc	0,030811248	0,0308
35	Dalongeville	2018	Fish	Mullus_surmuletus	-4,0531	36,599	18,0343	40,6367	SNP/RAD_GBS_transc	0,044965272	0,0450
35	Dalongeville	2018	Fish	Mullus_surmuletus	-4,0531	36,599	35,12	33,765	SNP/RAD_GBS_transc	0,046024661	0,0460
35	Dalongeville	2018	Fish	Mullus_surmuletus	-4,0531	36,599	33,2368	35,94	SNP/RAD_GBS_transc	0,034327822	0,0343
35	Dalongeville	2018	Fish	Mullus_surmuletus	-4,0531	36,599	1,3928	38,8311	SNP/RAD_GBS_transc	0,04406725	0,0441
35	Dalongeville	2018	Fish	Mullus_surmuletus	-4,0531	36,599	25,2167	34,78	SNP/RAD_GBS_transc	0,040972814	0,0410
35	Dalongeville	2018	Fish	Mullus_surmuletus	-4,0531	36,599	8,16	41,01	SNP/RAD_GBS_transc	0,027129919	0,0271
35	Dalongeville	2018	Fish	Mullus_surmuletus	-4,0531	36,599	-5,2157	36,0155	SNP/RAD_GBS_transc	0,03944851	0,0394
35	Dalongeville	2018	Fish	Mullus_surmuletus	-4,0531	36,599	25,7697	35,2844	SNP/RAD_GBS_transc	0,034808455	0,0348
35	Dalongeville	2018	Fish	Mullus_surmuletus	-4,0531	36,599	32,3	34,78	SNP/RAD_GBS_transc	0,035626384	0,0356
35	Dalongeville	2018	Fish	Mullus_surmuletus	-4,0531	36,599	3,9435	39,8701	SNP/RAD_GBS_transc	0,039417735	0,0394
35	Dalongeville	2018	Fish	Mullus_surmuletus	-4,0531	36,599	22,8903	40,047	SNP/RAD_GBS_transc	0,04782627	0,0478
35	Dalongeville	2018	Fish	Mullus_surmuletus	-4,0531	36,599	27,4313	36,3271	SNP/RAD_GBS_transc	0,039181404	0,0392
35	Dalongeville	2018	Fish	Mullus_surmuletus	-4,0531	36,599	26,0826	39,6117	SNP/RAD_GBS_transc	0,041128233	0,0411
35	Dalongeville	2018	Fish	Mullus_surmuletus	-4,0531	36,599	3,53	39,48	SNP/RAD_GBS_transc	0,040085009	0,0401
35	Dalongeville	2018	Fish	Mullus_surmuletus	-4,0531	36,599	4,7681	43,126	SNP/RAD_GBS_transc	0,044982959	0,0450
35	Dalongeville	2018	Fish	Mullus_surmuletus	-4,0531	36,599	7,2594	37,278	SNP/RAD_GBS_transc	0,041442816	0,0414
35	Dalongeville	2018	Fish	Mullus_surmuletus	-4,0531	36,599	-1,9338	36,8924	SNP/RAD_GBS_transc	0,041288428	0,0413
35	Dalongeville	2018	Fish	Mullus_surmuletus	-4,0531	36,599	0,3926	39,8159	SNP/RAD_GBS_transc	0,039456078	0,0395
35	Dalongeville	2018	Fish	Mullus_surmuletus	-4,0531	36,599	34,4483	35,3433	SNP/RAD_GBS_transc	0,044982243	0,0450
35	Dalongeville	2018	Fish	Mullus_surmuletus	-4,0531	36,599	17,2276	40,263	SNP/RAD_GBS_transc	0,04540807	0,0454
35	Dalongeville	2018	Fish	Mullus_surmuletus	-4,0531	36,599	24,4465	40,6046	SNP/RAD_GBS_transc	0,046462305	0,0465
35	Dalongeville	2018	Fish	Mullus_surmuletus	-4,0531	36,599	23,5063	40,0641	SNP/RAD_GBS_transc	0,051462916	0,0515
35	Dalongeville	2018	Fish	Mullus_surmuletus	-4,0531	36,599	15,26	36,81	SNP/RAD_GBS_transc	0,037984889	0,0380
35	Dalongeville	2018	Fish	Mullus_surmuletus	-4,0531	36,599	16,77	38,55	SNP/RAD_GBS_transc	0,041774153	0,0418
35	Dalongeville	2018	Fish	Mullus_surmuletus	-4,0531	36,599	2,5751	39,4056	SNP/RAD_GBS_transc	0,038591655	0,0386
35	Dalongeville	2018	Fish	Mullus_surmuletus	14,6014	43,657	26,19	38,57	SNP/RAD_GBS_transc	0,049823241	0,0498
35	Dalongeville	2018	Fish	Mullus_surmuletus	14,6014	43,657	12,32	37,78	SNP/RAD_GBS_transc	0,039820336	0,0398
35	Dalongeville	2018	Fish	Mullus_surmuletus	14,6014	43,657	-0,1918	38,1684	SNP/RAD_GBS_transc	0,040714658	0,0407
35	Dalongeville	2018	Fish	Mullus_surmuletus	14,6014	43,657	24,6743	37,2232	SNP/RAD_GBS_transc	0,050033351	0,0500
35	Dalongeville	2018	Fish	Mullus_surmuletus	14,6014	43,657	2,06	40,95	SNP/RAD_GBS_transc	0,042843091	0,0428
35	Dalongeville	2018	Fish	Mullus_surmuletus	14,6014	43,657	9,5491	41,2288	SNP/RAD_GBS_transc	0,043039519	0,0430
35	Dalongeville	2018	Fish	Mullus_surmuletus	14,6014	43,657	35,6724	36,2235	SNP/RAD_GBS_transc	0,048586987	0,0486
35	Dalongeville	2018	Fish	Mullus_surmuletus	14,6014	43,657	25,58	36,78	SNP/RAD_GBS_transc	0,050006355	0,0500
35	Dalongeville	2018	Fish	Mullus_surmuletus	14,6014	43,657	24,1212	37,8249	SNP/RAD_GBS_transc	0,04202775	0,0420
35	Dalongeville	2018	Fish	Mullus_surmuletus	14,6014	43,657	9,8254	40,3453	SNP/RAD_GBS_transc	0,046152427	0,0462
35	Dalongeville	2018	Fish	Mullus_surmuletus	14,6014	43,657	9,17	42,93	SNP/RAD_GBS_transc	0,040204028	0,0402
35	Dalongeville	2018	Fish	Mullus_surmuletus	14,6014	43,657	21,53	36,94	SNP/RAD_GBS_transc	0,045836892	0,0458
35	Dalongeville	2018	Fish	Mullus_surmuletus	14,6014	43,657	9,399	39,1072	SNP/RAD_GBS_transc	0,045767442	0,0458
35	Dalongeville	2018	Fish	Mullus_surmuletus	14,6014	43,657	9,0391	37,3368	SNP/RAD_GBS_transc	0,048116542	0,0481
35	Dalongeville	2018	Fish	Mullus_surmuletus	14,6014	43,657	13,0726	41,2109	SNP/RAD_GBS_transc	0,040727688	0,0407
35	Dalongeville	2018	Fish	Mullus_surmuletus	14,6014	43,657	12,1275	33,3467	SNP/RAD_GBS_transc	0,04580531	0,0458
35	Dalongeville	2018	Fish	Mullus_surmuletus	14,6014	43,657	15,7479	39,335	SNP/RAD_GBS_transc	0,043928176	0,0439
35	Dalongeville	2018	Fish	Mullus_surmuletus	14,6014	43,657	11,1504	35,6302	SNP/RAD_GBS_transc	0,035292083	0,0353
35	Dalongeville	2018	Fish	Mullus_surmuletus	14,6014	43,657	18,0343	40,6367	SNP/RAD_GBS_transc	0,050870782	0,0509
35	Dalongeville	2018	Fish	Mullus_surmuletus	14,6014	43,657	35,12	33,765	SNP/RAD_GBS_transc	0,051243299	0,0512
35	Dalongeville	2018	Fish	Mullus_surmuletus	14,6014	43,657	33,2368	35,94	SNP/RAD_GBS_transc	0,042639445	0,0426
35	Dalongeville	2018	Fish	Mullus_surmuletus	14,6014	43,657	1,3928	38,8311	SNP/RAD_GBS_transc	0,046009678	0,0460
35	Dalongeville	2018	Fish	Mullus_surmuletus	14,6014	43,657	25,2167	34,78	SNP/RAD_GBS_transc	0,045642077	0,0456
35	Dalongeville	2018	Fish	Mullus_surmuletus	14,6014	43,657	8,16	41,01	SNP/RAD_GBS_transc	0,036827383	0,0368
35	Dalongeville	2018	Fish	Mullus_surmuletus	14,6014	43,657	-5,2157	36,0155	SNP/RAD_GBS_transc	0,041035052	0,0410
35	Dalongeville	2018	Fish	Mullus_surmuletus	14,6014	43,657	25,7697	35,2844	SNP/RAD_GBS_transc	0,045247627	0,0452
35	Dalongeville	2018	Fish	Mullus_surmuletus	14,6014	43,657	32,3	34,78	SNP/RAD_GBS_transc	0,045661665	0,0457
35	Dalongeville	2018	Fish	Mullus_surmuletus	14,6014	43,657	3,9435	39,8701	SNP/RAD_GBS_transc	0,038852637	0,0389
35	Dalongeville	2018	Fish	Mullus_surmuletus	14,6014	43,657	22,8903	40,047	SNP/RAD_GBS_transc	0,049844755	0,0498
35	Dalongeville	2018	Fish	Mullus_surmuletus	14,6014	43,657	27,4313	36,3271	SNP/RAD_GBS_transc	0,049398538	0,0494
35	Dalongeville	2018	Fish	Mullus_surmuletus	14,6014	43,657	26,0826	39,6117	SNP/RAD_GBS_transc	0,051336035	0,0513
35	Dalongeville	2018	Fish	Mullus_surmuletus	14,6014	43,657	3,53	39,48	SNP/RAD_GBS_transc	0,045084284	0,0451
35	Dalongeville	2018	Fish	Mullus_surmuletus	14,6014	43,657	4,7681	43,126	SNP/RAD_GBS_transc	0,051015542	0,0510
35	Dalongeville	2018	Fish	Mullus_surmuletus	14,6014	43,657	7,2594	37,278	SNP/RAD_GBS_transc	0,043407873	0,0434
35	Dalongeville	2018	Fish	Mullus_surmuletus	14,6014	43,657	-1,9338	36,8924	SNP/RAD_GBS_transc	0,040065608	0,0401
35	Dalongeville	2018	Fish	Mullus_surmuletus	14,6014	43,657	0,3926	39,8159	SNP/RAD_GBS_transc	0,043231092	0,0432
35	Dalongeville	2018	Fish	Mullus_surmuletus	14,6014	43,657	34,4483	35,3433	SNP/RAD_GBS_transc	0,049839143	0,0498
35	Dalongeville	2018	Fish	Mullus_surmuletus	14,6014	43,657	17,2276	40,263	SNP/RAD_GBS_transc	0,048944861	0,0489
35	Dalongeville	2018	Fish	Mullus_surmuletus	14,6014	43,657	24,4465	40,6046	SNP/RAD_GBS_transc	0,053971041	0,0540
35	Dalongeville	2018	Fish	Mullus_surmuletus	14,6014	43,657	23,5063	40,0641	SNP/RAD_GBS_transc	0,061908811	0,0619
35	Dalongeville	2018	Fish	Mullus_surmuletus	14,6014	43,657	15,26	36,81	SNP/RAD_GBS_transc	0,043902433	0,0439
35	Dalongeville	2018	Fish	Mullus_surmuletus	14,6014	43,657	16,77	38,55	SNP/RAD_GBS_transc	0,047481547	0,0475
35	Dalongeville	2018	Fish	Mullus_surmuletus	14,6014	43,657	2,5751	39,4056	SNP/RAD_GBS_transc	0,039874488	0,0399
35	Dalongeville	2018	Fish	Mullus_surmuletus	26,19	38,57	12,32	37,78	SNP/RAD_GBS_transc	0,025853917	0,0259
35	Dalongeville	2018	Fish	Mullus_surmuletus	26,19	38,57	-0,1918	38,1684	SNP/RAD_GBS_transc	0,035654088	0,0357
35	Dalongeville	2018	Fish	Mullus_surmuletus	26,19	38,57	24,6743	37,2232	SNP/RAD_GBS_transc	0,034187699	0,0342
35	Dalongeville	2018	Fish	Mullus_surmuletus	26,19	38,57	2,06	40,95	SNP/RAD_GBS_transc	0,034535017	0,0345
35	Dalongeville	2018	Fish	Mullus_surmuletus	26,19	38,57	9,5491	41,2288	SNP/RAD_GBS_transc	0,034272244	0,0343
35	Dalongeville	2018	Fish	Mullus_surmuletus	26,19	38,57	35,6724	36,2235	SNP/RAD_GBS_transc	0,03247424	0,0325
35	Dalongeville	2018	Fish	Mullus_surmuletus	26,19	38,57	25,58	36,78	SNP/RAD_GBS_transc	0,034369946	0,0344
35	Dalongeville	2018	Fish	Mullus_surmuletus	26,19	38,57	24,1212	37,8249	SNP/RAD_GBS_transc	0,028789876	0,0288
35	Dalongeville	2018	Fish	Mullus_surmuletus	26,19	38,57	9,8254	40,3453	SNP/RAD_GBS_transc	0,032607838	0,0326
35	Dalongeville	2018	Fish	Mullus_surmuletus	26,19	38,57	9,17	42,93	SNP/RAD_GBS_transc	0,02434252	0,0243
35	Dalongeville	2018	Fish	Mullus_surmuletus	26,19	38,57	21,53	36,94	SNP/RAD_GBS_transc	0,033504736	0,0335
35	Dalongeville	2018	Fish	Mullus_surmuletus	26,19	38,57	9,399	39,1072	SNP/RAD_GBS_transc	0,037103061	0,0371
35	Dalongeville	2018	Fish	Mullus_surmuletus	26,19	38,57	9,0391	37,3368	SNP/RAD_GBS_transc	0,034944873	0,0349
35	Dalongeville	2018	Fish	Mullus_surmuletus	26,19	38,57	13,0726	41,2109	SNP/RAD_GBS_transc	0,025191095	0,0252
35	Dalongeville	2018	Fish	Mullus_surmuletus	26,19	38,57	12,1275	33,3467	SNP/RAD_GBS_transc	0,032476606	0,0325
35	Dalongeville	2018	Fish	Mullus_surmuletus	26,19	38,57	15,7479	39,335	SNP/RAD_GBS_transc	0,032442475	0,0324
35	Dalongeville	2018	Fish	Mullus_surmuletus	26,19	38,57	11,1504	35,6302	SNP/RAD_GBS_transc	0,02398055	0,0240
35	Dalongeville	2018	Fish	Mullus_surmuletus	26,19	38,57	18,0343	40,6367	SNP/RAD_GBS_transc	0,033176947	0,0332
35	Dalongeville	2018	Fish	Mullus_surmuletus	26,19	38,57	35,12	33,765	SNP/RAD_GBS_transc	0,037963249	0,0380
35	Dalongeville	2018	Fish	Mullus_surmuletus	26,19	38,57	33,2368	35,94	SNP/RAD_GBS_transc	0,023641529	0,0236
35	Dalongeville	2018	Fish	Mullus_surmuletus	26,19	38,57	1,3928	38,8311	SNP/RAD_GBS_transc	0,0389781	0,0390
35	Dalongeville	2018	Fish	Mullus_surmuletus	26,19	38,57	25,2167	34,78	SNP/RAD_GBS_transc	0,031542448	0,0315
35	Dalongeville	2018	Fish	Mullus_surmuletus	26,19	38,57	8,16	41,01	SNP/RAD_GBS_transc	0,02505064	0,0251
35	Dalongeville	2018	Fish	Mullus_surmuletus	26,19	38,57	-5,2157	36,0155	SNP/RAD_GBS_transc	0,064440089	0,0644
35	Dalongeville	2018	Fish	Mullus_surmuletus	26,19	38,57	25,7697	35,2844	SNP/RAD_GBS_transc	0,025161587	0,0252
35	Dalongeville	2018	Fish	Mullus_surmuletus	26,19	38,57	32,3	34,78	SNP/RAD_GBS_transc	0,024148861	0,0241
35	Dalongeville	2018	Fish	Mullus_surmuletus	26,19	38,57	3,9435	39,8701	SNP/RAD_GBS_transc	0,036925034	0,0369
35	Dalongeville	2018	Fish	Mullus_surmuletus	26,19	38,57	22,8903	40,047	SNP/RAD_GBS_transc	0,037064033	0,0371
35	Dalongeville	2018	Fish	Mullus_surmuletus	26,19	38,57	27,4313	36,3271	SNP/RAD_GBS_transc	0,029302885	0,0293
35	Dalongeville	2018	Fish	Mullus_surmuletus	26,19	38,57	26,0826	39,6117	SNP/RAD_GBS_transc	0,030020914	0,0300
35	Dalongeville	2018	Fish	Mullus_surmuletus	26,19	38,57	3,53	39,48	SNP/RAD_GBS_transc	0,034616196	0,0346
35	Dalongeville	2018	Fish	Mullus_surmuletus	26,19	38,57	4,7681	43,126	SNP/RAD_GBS_transc	0,04128572	0,0413
35	Dalongeville	2018	Fish	Mullus_surmuletus	26,19	38,57	7,2594	37,278	SNP/RAD_GBS_transc	0,042017033	0,0420
35	Dalongeville	2018	Fish	Mullus_surmuletus	26,19	38,57	-1,9338	36,8924	SNP/RAD_GBS_transc	0,043358466	0,0434
35	Dalongeville	2018	Fish	Mullus_surmuletus	26,19	38,57	0,3926	39,8159	SNP/RAD_GBS_transc	0,039046257	0,0390
35	Dalongeville	2018	Fish	Mullus_surmuletus	26,19	38,57	34,4483	35,3433	SNP/RAD_GBS_transc	0,035424358	0,0354
35	Dalongeville	2018	Fish	Mullus_surmuletus	26,19	38,57	17,2276	40,263	SNP/RAD_GBS_transc	0,034919262	0,0349
35	Dalongeville	2018	Fish	Mullus_surmuletus	26,19	38,57	24,4465	40,6046	SNP/RAD_GBS_transc	0,035096036	0,0351
35	Dalongeville	2018	Fish	Mullus_surmuletus	26,19	38,57	23,5063	40,0641	SNP/RAD_GBS_transc	0,039895588	0,0399
35	Dalongeville	2018	Fish	Mullus_surmuletus	26,19	38,57	15,26	36,81	SNP/RAD_GBS_transc	0,02713335	0,0271
35	Dalongeville	2018	Fish	Mullus_surmuletus	26,19	38,57	16,77	38,55	SNP/RAD_GBS_transc	0,032371792	0,0324
35	Dalongeville	2018	Fish	Mullus_surmuletus	26,19	38,57	2,5751	39,4056	SNP/RAD_GBS_transc	0,043695557	0,0437
35	Dalongeville	2018	Fish	Mullus_surmuletus	12,32	37,78	-0,1918	38,1684	SNP/RAD_GBS_transc	0,022974898	0,0230
35	Dalongeville	2018	Fish	Mullus_surmuletus	12,32	37,78	24,6743	37,2232	SNP/RAD_GBS_transc	0,025494406	0,0255
35	Dalongeville	2018	Fish	Mullus_surmuletus	12,32	37,78	2,06	40,95	SNP/RAD_GBS_transc	0,022174757	0,0222
35	Dalongeville	2018	Fish	Mullus_surmuletus	12,32	37,78	9,5491	41,2288	SNP/RAD_GBS_transc	0,021462815	0,0215
35	Dalongeville	2018	Fish	Mullus_surmuletus	12,32	37,78	35,6724	36,2235	SNP/RAD_GBS_transc	0,023743419	0,0237
35	Dalongeville	2018	Fish	Mullus_surmuletus	12,32	37,78	25,58	36,78	SNP/RAD_GBS_transc	0,025260292	0,0253
35	Dalongeville	2018	Fish	Mullus_surmuletus	12,32	37,78	24,1212	37,8249	SNP/RAD_GBS_transc	0,022468476	0,0225
35	Dalongeville	2018	Fish	Mullus_surmuletus	12,32	37,78	9,8254	40,3453	SNP/RAD_GBS_transc	0,022666684	0,0227
35	Dalongeville	2018	Fish	Mullus_surmuletus	12,32	37,78	9,17	42,93	SNP/RAD_GBS_transc	0,020487519	0,0205
35	Dalongeville	2018	Fish	Mullus_surmuletus	12,32	37,78	21,53	36,94	SNP/RAD_GBS_transc	0,024091694	0,0241
35	Dalongeville	2018	Fish	Mullus_surmuletus	12,32	37,78	9,399	39,1072	SNP/RAD_GBS_transc	0,025484708	0,0255
35	Dalongeville	2018	Fish	Mullus_surmuletus	12,32	37,78	9,0391	37,3368	SNP/RAD_GBS_transc	0,025107341	0,0251
35	Dalongeville	2018	Fish	Mullus_surmuletus	12,32	37,78	13,0726	41,2109	SNP/RAD_GBS_transc	0,019738543	0,0197
35	Dalongeville	2018	Fish	Mullus_surmuletus	12,32	37,78	12,1275	33,3467	SNP/RAD_GBS_transc	0,025665234	0,0257
35	Dalongeville	2018	Fish	Mullus_surmuletus	12,32	37,78	15,7479	39,335	SNP/RAD_GBS_transc	0,022671495	0,0227
35	Dalongeville	2018	Fish	Mullus_surmuletus	12,32	37,78	11,1504	35,6302	SNP/RAD_GBS_transc	0,02004292	0,0200
35	Dalongeville	2018	Fish	Mullus_surmuletus	12,32	37,78	18,0343	40,6367	SNP/RAD_GBS_transc	0,024777007	0,0248
35	Dalongeville	2018	Fish	Mullus_surmuletus	12,32	37,78	35,12	33,765	SNP/RAD_GBS_transc	0,024392443	0,0244
35	Dalongeville	2018	Fish	Mullus_surmuletus	12,32	37,78	33,2368	35,94	SNP/RAD_GBS_transc	0,018583789	0,0186
35	Dalongeville	2018	Fish	Mullus_surmuletus	12,32	37,78	1,3928	38,8311	SNP/RAD_GBS_transc	0,027104608	0,0271
35	Dalongeville	2018	Fish	Mullus_surmuletus	12,32	37,78	25,2167	34,78	SNP/RAD_GBS_transc	0,023236948	0,0232
35	Dalongeville	2018	Fish	Mullus_surmuletus	12,32	37,78	8,16	41,01	SNP/RAD_GBS_transc	0,019483582	0,0195
35	Dalongeville	2018	Fish	Mullus_surmuletus	12,32	37,78	-5,2157	36,0155	SNP/RAD_GBS_transc	0,045957911	0,0460
35	Dalongeville	2018	Fish	Mullus_surmuletus	12,32	37,78	25,7697	35,2844	SNP/RAD_GBS_transc	0,019958175	0,0200
35	Dalongeville	2018	Fish	Mullus_surmuletus	12,32	37,78	32,3	34,78	SNP/RAD_GBS_transc	0,020071562	0,0201
35	Dalongeville	2018	Fish	Mullus_surmuletus	12,32	37,78	3,9435	39,8701	SNP/RAD_GBS_transc	0,025118689	0,0251
35	Dalongeville	2018	Fish	Mullus_surmuletus	12,32	37,78	22,8903	40,047	SNP/RAD_GBS_transc	0,023798007	0,0238
35	Dalongeville	2018	Fish	Mullus_surmuletus	12,32	37,78	27,4313	36,3271	SNP/RAD_GBS_transc	0,023211731	0,0232
35	Dalongeville	2018	Fish	Mullus_surmuletus	12,32	37,78	26,0826	39,6117	SNP/RAD_GBS_transc	0,022845089	0,0228
35	Dalongeville	2018	Fish	Mullus_surmuletus	12,32	37,78	3,53	39,48	SNP/RAD_GBS_transc	0,024876728	0,0249
35	Dalongeville	2018	Fish	Mullus_surmuletus	12,32	37,78	4,7681	43,126	SNP/RAD_GBS_transc	0,028038571	0,0280
35	Dalongeville	2018	Fish	Mullus_surmuletus	12,32	37,78	7,2594	37,278	SNP/RAD_GBS_transc	0,029564339	0,0296
35	Dalongeville	2018	Fish	Mullus_surmuletus	12,32	37,78	-1,9338	36,8924	SNP/RAD_GBS_transc	0,029444661	0,0294
35	Dalongeville	2018	Fish	Mullus_surmuletus	12,32	37,78	0,3926	39,8159	SNP/RAD_GBS_transc	0,024639775	0,0246
35	Dalongeville	2018	Fish	Mullus_surmuletus	12,32	37,78	34,4483	35,3433	SNP/RAD_GBS_transc	0,023809034	0,0238
35	Dalongeville	2018	Fish	Mullus_surmuletus	12,32	37,78	17,2276	40,263	SNP/RAD_GBS_transc	0,022278301	0,0223
35	Dalongeville	2018	Fish	Mullus_surmuletus	12,32	37,78	24,4465	40,6046	SNP/RAD_GBS_transc	0,025281147	0,0253
35	Dalongeville	2018	Fish	Mullus_surmuletus	12,32	37,78	23,5063	40,0641	SNP/RAD_GBS_transc	0,036019163	0,0360
35	Dalongeville	2018	Fish	Mullus_surmuletus	12,32	37,78	15,26	36,81	SNP/RAD_GBS_transc	0,021986002	0,0220
35	Dalongeville	2018	Fish	Mullus_surmuletus	12,32	37,78	16,77	38,55	SNP/RAD_GBS_transc	0,023482406	0,0235
35	Dalongeville	2018	Fish	Mullus_surmuletus	12,32	37,78	2,5751	39,4056	SNP/RAD_GBS_transc	0,030406192	0,0304
35	Dalongeville	2018	Fish	Mullus_surmuletus	-0,1918	38,1684	24,6743	37,2232	SNP/RAD_GBS_transc	0,035426404	0,0354
35	Dalongeville	2018	Fish	Mullus_surmuletus	-0,1918	38,1684	2,06	40,95	SNP/RAD_GBS_transc	0,030225554	0,0302
35	Dalongeville	2018	Fish	Mullus_surmuletus	-0,1918	38,1684	9,5491	41,2288	SNP/RAD_GBS_transc	0,029455484	0,0295
35	Dalongeville	2018	Fish	Mullus_surmuletus	-0,1918	38,1684	35,6724	36,2235	SNP/RAD_GBS_transc	0,034413132	0,0344
35	Dalongeville	2018	Fish	Mullus_surmuletus	-0,1918	38,1684	25,58	36,78	SNP/RAD_GBS_transc	0,034526207	0,0345
35	Dalongeville	2018	Fish	Mullus_surmuletus	-0,1918	38,1684	24,1212	37,8249	SNP/RAD_GBS_transc	0,027930284	0,0279
35	Dalongeville	2018	Fish	Mullus_surmuletus	-0,1918	38,1684	9,8254	40,3453	SNP/RAD_GBS_transc	0,031484207	0,0315
35	Dalongeville	2018	Fish	Mullus_surmuletus	-0,1918	38,1684	9,17	42,93	SNP/RAD_GBS_transc	0,024699847	0,0247
35	Dalongeville	2018	Fish	Mullus_surmuletus	-0,1918	38,1684	21,53	36,94	SNP/RAD_GBS_transc	0,034832907	0,0348
35	Dalongeville	2018	Fish	Mullus_surmuletus	-0,1918	38,1684	9,399	39,1072	SNP/RAD_GBS_transc	0,032909167	0,0329
35	Dalongeville	2018	Fish	Mullus_surmuletus	-0,1918	38,1684	9,0391	37,3368	SNP/RAD_GBS_transc	0,035497514	0,0355
35	Dalongeville	2018	Fish	Mullus_surmuletus	-0,1918	38,1684	13,0726	41,2109	SNP/RAD_GBS_transc	0,025578661	0,0256
35	Dalongeville	2018	Fish	Mullus_surmuletus	-0,1918	38,1684	12,1275	33,3467	SNP/RAD_GBS_transc	0,033714695	0,0337
35	Dalongeville	2018	Fish	Mullus_surmuletus	-0,1918	38,1684	15,7479	39,335	SNP/RAD_GBS_transc	0,03218984	0,0322
35	Dalongeville	2018	Fish	Mullus_surmuletus	-0,1918	38,1684	11,1504	35,6302	SNP/RAD_GBS_transc	0,024837254	0,0248
35	Dalongeville	2018	Fish	Mullus_surmuletus	-0,1918	38,1684	18,0343	40,6367	SNP/RAD_GBS_transc	0,03530085	0,0353
35	Dalongeville	2018	Fish	Mullus_surmuletus	-0,1918	38,1684	35,12	33,765	SNP/RAD_GBS_transc	0,03802378	0,0380
35	Dalongeville	2018	Fish	Mullus_surmuletus	-0,1918	38,1684	33,2368	35,94	SNP/RAD_GBS_transc	0,023650451	0,0237
35	Dalongeville	2018	Fish	Mullus_surmuletus	-0,1918	38,1684	1,3928	38,8311	SNP/RAD_GBS_transc	0,036315003	0,0363
35	Dalongeville	2018	Fish	Mullus_surmuletus	-0,1918	38,1684	25,2167	34,78	SNP/RAD_GBS_transc	0,033015714	0,0330
35	Dalongeville	2018	Fish	Mullus_surmuletus	-0,1918	38,1684	8,16	41,01	SNP/RAD_GBS_transc	0,021805829	0,0218
35	Dalongeville	2018	Fish	Mullus_surmuletus	-0,1918	38,1684	-5,2157	36,0155	SNP/RAD_GBS_transc	0,047778537	0,0478
35	Dalongeville	2018	Fish	Mullus_surmuletus	-0,1918	38,1684	25,7697	35,2844	SNP/RAD_GBS_transc	0,025625312	0,0256
35	Dalongeville	2018	Fish	Mullus_surmuletus	-0,1918	38,1684	32,3	34,78	SNP/RAD_GBS_transc	0,026806802	0,0268
35	Dalongeville	2018	Fish	Mullus_surmuletus	-0,1918	38,1684	3,9435	39,8701	SNP/RAD_GBS_transc	0,034388279	0,0344
35	Dalongeville	2018	Fish	Mullus_surmuletus	-0,1918	38,1684	22,8903	40,047	SNP/RAD_GBS_transc	0,03531583	0,0353
35	Dalongeville	2018	Fish	Mullus_surmuletus	-0,1918	38,1684	27,4313	36,3271	SNP/RAD_GBS_transc	0,030618802	0,0306
35	Dalongeville	2018	Fish	Mullus_surmuletus	-0,1918	38,1684	26,0826	39,6117	SNP/RAD_GBS_transc	0,033293435	0,0333
35	Dalongeville	2018	Fish	Mullus_surmuletus	-0,1918	38,1684	3,53	39,48	SNP/RAD_GBS_transc	0,03309166	0,0331
35	Dalongeville	2018	Fish	Mullus_surmuletus	-0,1918	38,1684	4,7681	43,126	SNP/RAD_GBS_transc	0,039106822	0,0391
35	Dalongeville	2018	Fish	Mullus_surmuletus	-0,1918	38,1684	7,2594	37,278	SNP/RAD_GBS_transc	0,038350129	0,0384
35	Dalongeville	2018	Fish	Mullus_surmuletus	-0,1918	38,1684	-1,9338	36,8924	SNP/RAD_GBS_transc	0,040919167	0,0409
35	Dalongeville	2018	Fish	Mullus_surmuletus	-0,1918	38,1684	0,3926	39,8159	SNP/RAD_GBS_transc	0,032289118	0,0323
35	Dalongeville	2018	Fish	Mullus_surmuletus	-0,1918	38,1684	34,4483	35,3433	SNP/RAD_GBS_transc	0,035319302	0,0353
35	Dalongeville	2018	Fish	Mullus_surmuletus	-0,1918	38,1684	17,2276	40,263	SNP/RAD_GBS_transc	0,033759169	0,0338
35	Dalongeville	2018	Fish	Mullus_surmuletus	-0,1918	38,1684	24,4465	40,6046	SNP/RAD_GBS_transc	0,037347146	0,0373
35	Dalongeville	2018	Fish	Mullus_surmuletus	-0,1918	38,1684	23,5063	40,0641	SNP/RAD_GBS_transc	0,045704444	0,0457
35	Dalongeville	2018	Fish	Mullus_surmuletus	-0,1918	38,1684	15,26	36,81	SNP/RAD_GBS_transc	0,02869022	0,0287
35	Dalongeville	2018	Fish	Mullus_surmuletus	-0,1918	38,1684	16,77	38,55	SNP/RAD_GBS_transc	0,03272646	0,0327
35	Dalongeville	2018	Fish	Mullus_surmuletus	-0,1918	38,1684	2,5751	39,4056	SNP/RAD_GBS_transc	0,038248478	0,0382
35	Dalongeville	2018	Fish	Mullus_surmuletus	24,6743	37,2232	2,06	40,95	SNP/RAD_GBS_transc	0,035161284	0,0352
35	Dalongeville	2018	Fish	Mullus_surmuletus	24,6743	37,2232	9,5491	41,2288	SNP/RAD_GBS_transc	0,032622737	0,0326
35	Dalongeville	2018	Fish	Mullus_surmuletus	24,6743	37,2232	35,6724	36,2235	SNP/RAD_GBS_transc	0,034150043	0,0342
35	Dalongeville	2018	Fish	Mullus_surmuletus	24,6743	37,2232	25,58	36,78	SNP/RAD_GBS_transc	0,03490345	0,0349
35	Dalongeville	2018	Fish	Mullus_surmuletus	24,6743	37,2232	24,1212	37,8249	SNP/RAD_GBS_transc	0,030676423	0,0307
35	Dalongeville	2018	Fish	Mullus_surmuletus	24,6743	37,2232	9,8254	40,3453	SNP/RAD_GBS_transc	0,028980839	0,0290
35	Dalongeville	2018	Fish	Mullus_surmuletus	24,6743	37,2232	9,17	42,93	SNP/RAD_GBS_transc	0,026604892	0,0266
35	Dalongeville	2018	Fish	Mullus_surmuletus	24,6743	37,2232	21,53	36,94	SNP/RAD_GBS_transc	0,03286553	0,0329
35	Dalongeville	2018	Fish	Mullus_surmuletus	24,6743	37,2232	9,399	39,1072	SNP/RAD_GBS_transc	0,037244813	0,0372
35	Dalongeville	2018	Fish	Mullus_surmuletus	24,6743	37,2232	9,0391	37,3368	SNP/RAD_GBS_transc	0,03368047	0,0337
35	Dalongeville	2018	Fish	Mullus_surmuletus	24,6743	37,2232	13,0726	41,2109	SNP/RAD_GBS_transc	0,025739209	0,0257
35	Dalongeville	2018	Fish	Mullus_surmuletus	24,6743	37,2232	12,1275	33,3467	SNP/RAD_GBS_transc	0,032083174	0,0321
35	Dalongeville	2018	Fish	Mullus_surmuletus	24,6743	37,2232	15,7479	39,335	SNP/RAD_GBS_transc	0,03183055	0,0318
35	Dalongeville	2018	Fish	Mullus_surmuletus	24,6743	37,2232	11,1504	35,6302	SNP/RAD_GBS_transc	0,026478706	0,0265
35	Dalongeville	2018	Fish	Mullus_surmuletus	24,6743	37,2232	18,0343	40,6367	SNP/RAD_GBS_transc	0,033396513	0,0334
35	Dalongeville	2018	Fish	Mullus_surmuletus	24,6743	37,2232	35,12	33,765	SNP/RAD_GBS_transc	0,036498596	0,0365
35	Dalongeville	2018	Fish	Mullus_surmuletus	24,6743	37,2232	33,2368	35,94	SNP/RAD_GBS_transc	0,023396244	0,0234
35	Dalongeville	2018	Fish	Mullus_surmuletus	24,6743	37,2232	1,3928	38,8311	SNP/RAD_GBS_transc	0,038621305	0,0386
35	Dalongeville	2018	Fish	Mullus_surmuletus	24,6743	37,2232	25,2167	34,78	SNP/RAD_GBS_transc	0,032288025	0,0323
35	Dalongeville	2018	Fish	Mullus_surmuletus	24,6743	37,2232	8,16	41,01	SNP/RAD_GBS_transc	0,026140059	0,0261
35	Dalongeville	2018	Fish	Mullus_surmuletus	24,6743	37,2232	-5,2157	36,0155	SNP/RAD_GBS_transc	0,062872436	0,0629
35	Dalongeville	2018	Fish	Mullus_surmuletus	24,6743	37,2232	25,7697	35,2844	SNP/RAD_GBS_transc	0,024478592	0,0245
35	Dalongeville	2018	Fish	Mullus_surmuletus	24,6743	37,2232	32,3	34,78	SNP/RAD_GBS_transc	0,027429113	0,0274
35	Dalongeville	2018	Fish	Mullus_surmuletus	24,6743	37,2232	3,9435	39,8701	SNP/RAD_GBS_transc	0,03770298	0,0377
35	Dalongeville	2018	Fish	Mullus_surmuletus	24,6743	37,2232	22,8903	40,047	SNP/RAD_GBS_transc	0,035781448	0,0358
35	Dalongeville	2018	Fish	Mullus_surmuletus	24,6743	37,2232	27,4313	36,3271	SNP/RAD_GBS_transc	0,028984777	0,0290
35	Dalongeville	2018	Fish	Mullus_surmuletus	24,6743	37,2232	26,0826	39,6117	SNP/RAD_GBS_transc	0,029731519	0,0297
35	Dalongeville	2018	Fish	Mullus_surmuletus	24,6743	37,2232	3,53	39,48	SNP/RAD_GBS_transc	0,034012667	0,0340
35	Dalongeville	2018	Fish	Mullus_surmuletus	24,6743	37,2232	4,7681	43,126	SNP/RAD_GBS_transc	0,039397763	0,0394
35	Dalongeville	2018	Fish	Mullus_surmuletus	24,6743	37,2232	7,2594	37,278	SNP/RAD_GBS_transc	0,043869756	0,0439
35	Dalongeville	2018	Fish	Mullus_surmuletus	24,6743	37,2232	-1,9338	36,8924	SNP/RAD_GBS_transc	0,042302818	0,0423
35	Dalongeville	2018	Fish	Mullus_surmuletus	24,6743	37,2232	0,3926	39,8159	SNP/RAD_GBS_transc	0,03723433	0,0372
35	Dalongeville	2018	Fish	Mullus_surmuletus	24,6743	37,2232	34,4483	35,3433	SNP/RAD_GBS_transc	0,031747912	0,0317
35	Dalongeville	2018	Fish	Mullus_surmuletus	24,6743	37,2232	17,2276	40,263	SNP/RAD_GBS_transc	0,03487516	0,0349
35	Dalongeville	2018	Fish	Mullus_surmuletus	24,6743	37,2232	24,4465	40,6046	SNP/RAD_GBS_transc	0,034366699	0,0344
35	Dalongeville	2018	Fish	Mullus_surmuletus	24,6743	37,2232	23,5063	40,0641	SNP/RAD_GBS_transc	0,04237636	0,0424
35	Dalongeville	2018	Fish	Mullus_surmuletus	24,6743	37,2232	15,26	36,81	SNP/RAD_GBS_transc	0,029445454	0,0294
35	Dalongeville	2018	Fish	Mullus_surmuletus	24,6743	37,2232	16,77	38,55	SNP/RAD_GBS_transc	0,031895477	0,0319
35	Dalongeville	2018	Fish	Mullus_surmuletus	24,6743	37,2232	2,5751	39,4056	SNP/RAD_GBS_transc	0,044325745	0,0443
35	Dalongeville	2018	Fish	Mullus_surmuletus	2,06	40,95	9,5491	41,2288	SNP/RAD_GBS_transc	0,028217432	0,0282
35	Dalongeville	2018	Fish	Mullus_surmuletus	2,06	40,95	35,6724	36,2235	SNP/RAD_GBS_transc	0,031267213	0,0313
35	Dalongeville	2018	Fish	Mullus_surmuletus	2,06	40,95	25,58	36,78	SNP/RAD_GBS_transc	0,03206717	0,0321
35	Dalongeville	2018	Fish	Mullus_surmuletus	2,06	40,95	24,1212	37,8249	SNP/RAD_GBS_transc	0,029315225	0,0293
35	Dalongeville	2018	Fish	Mullus_surmuletus	2,06	40,95	9,8254	40,3453	SNP/RAD_GBS_transc	0,030852382	0,0309
35	Dalongeville	2018	Fish	Mullus_surmuletus	2,06	40,95	9,17	42,93	SNP/RAD_GBS_transc	0,022811468	0,0228
35	Dalongeville	2018	Fish	Mullus_surmuletus	2,06	40,95	21,53	36,94	SNP/RAD_GBS_transc	0,031360369	0,0314
35	Dalongeville	2018	Fish	Mullus_surmuletus	2,06	40,95	9,399	39,1072	SNP/RAD_GBS_transc	0,034387412	0,0344
35	Dalongeville	2018	Fish	Mullus_surmuletus	2,06	40,95	9,0391	37,3368	SNP/RAD_GBS_transc	0,033356801	0,0334
35	Dalongeville	2018	Fish	Mullus_surmuletus	2,06	40,95	13,0726	41,2109	SNP/RAD_GBS_transc	0,024884495	0,0249
35	Dalongeville	2018	Fish	Mullus_surmuletus	2,06	40,95	12,1275	33,3467	SNP/RAD_GBS_transc	0,032385335	0,0324
35	Dalongeville	2018	Fish	Mullus_surmuletus	2,06	40,95	15,7479	39,335	SNP/RAD_GBS_transc	0,031125603	0,0311
35	Dalongeville	2018	Fish	Mullus_surmuletus	2,06	40,95	11,1504	35,6302	SNP/RAD_GBS_transc	0,023937243	0,0239
35	Dalongeville	2018	Fish	Mullus_surmuletus	2,06	40,95	18,0343	40,6367	SNP/RAD_GBS_transc	0,032725892	0,0327
35	Dalongeville	2018	Fish	Mullus_surmuletus	2,06	40,95	35,12	33,765	SNP/RAD_GBS_transc	0,034153216	0,0342
35	Dalongeville	2018	Fish	Mullus_surmuletus	2,06	40,95	33,2368	35,94	SNP/RAD_GBS_transc	0,022807671	0,0228
35	Dalongeville	2018	Fish	Mullus_surmuletus	2,06	40,95	1,3928	38,8311	SNP/RAD_GBS_transc	0,035907759	0,0359
35	Dalongeville	2018	Fish	Mullus_surmuletus	2,06	40,95	25,2167	34,78	SNP/RAD_GBS_transc	0,029589531	0,0296
35	Dalongeville	2018	Fish	Mullus_surmuletus	2,06	40,95	8,16	41,01	SNP/RAD_GBS_transc	0,022821819	0,0228
35	Dalongeville	2018	Fish	Mullus_surmuletus	2,06	40,95	-5,2157	36,0155	SNP/RAD_GBS_transc	0,053902612	0,0539
35	Dalongeville	2018	Fish	Mullus_surmuletus	2,06	40,95	25,7697	35,2844	SNP/RAD_GBS_transc	0,024607079	0,0246
35	Dalongeville	2018	Fish	Mullus_surmuletus	2,06	40,95	32,3	34,78	SNP/RAD_GBS_transc	0,025289943	0,0253
35	Dalongeville	2018	Fish	Mullus_surmuletus	2,06	40,95	3,9435	39,8701	SNP/RAD_GBS_transc	0,031705658	0,0317
35	Dalongeville	2018	Fish	Mullus_surmuletus	2,06	40,95	22,8903	40,047	SNP/RAD_GBS_transc	0,032246814	0,0322
35	Dalongeville	2018	Fish	Mullus_surmuletus	2,06	40,95	27,4313	36,3271	SNP/RAD_GBS_transc	0,028757556	0,0288
35	Dalongeville	2018	Fish	Mullus_surmuletus	2,06	40,95	26,0826	39,6117	SNP/RAD_GBS_transc	0,030661018	0,0307
35	Dalongeville	2018	Fish	Mullus_surmuletus	2,06	40,95	3,53	39,48	SNP/RAD_GBS_transc	0,032270453	0,0323
35	Dalongeville	2018	Fish	Mullus_surmuletus	2,06	40,95	4,7681	43,126	SNP/RAD_GBS_transc	0,035093314	0,0351
35	Dalongeville	2018	Fish	Mullus_surmuletus	2,06	40,95	7,2594	37,278	SNP/RAD_GBS_transc	0,0378419	0,0378
35	Dalongeville	2018	Fish	Mullus_surmuletus	2,06	40,95	-1,9338	36,8924	SNP/RAD_GBS_transc	0,037194351	0,0372
35	Dalongeville	2018	Fish	Mullus_surmuletus	2,06	40,95	0,3926	39,8159	SNP/RAD_GBS_transc	0,031864609	0,0319
35	Dalongeville	2018	Fish	Mullus_surmuletus	2,06	40,95	34,4483	35,3433	SNP/RAD_GBS_transc	0,030811281	0,0308
35	Dalongeville	2018	Fish	Mullus_surmuletus	2,06	40,95	17,2276	40,263	SNP/RAD_GBS_transc	0,03439695	0,0344
35	Dalongeville	2018	Fish	Mullus_surmuletus	2,06	40,95	24,4465	40,6046	SNP/RAD_GBS_transc	0,033844272	0,0338
35	Dalongeville	2018	Fish	Mullus_surmuletus	2,06	40,95	23,5063	40,0641	SNP/RAD_GBS_transc	0,038781763	0,0388
35	Dalongeville	2018	Fish	Mullus_surmuletus	2,06	40,95	15,26	36,81	SNP/RAD_GBS_transc	0,027720112	0,0277
35	Dalongeville	2018	Fish	Mullus_surmuletus	2,06	40,95	16,77	38,55	SNP/RAD_GBS_transc	0,030262559	0,0303
35	Dalongeville	2018	Fish	Mullus_surmuletus	2,06	40,95	2,5751	39,4056	SNP/RAD_GBS_transc	0,036859842	0,0369
35	Dalongeville	2018	Fish	Mullus_surmuletus	9,5491	41,2288	35,6724	36,2235	SNP/RAD_GBS_transc	0,031096156	0,0311
35	Dalongeville	2018	Fish	Mullus_surmuletus	9,5491	41,2288	25,58	36,78	SNP/RAD_GBS_transc	0,031854185	0,0319
35	Dalongeville	2018	Fish	Mullus_surmuletus	9,5491	41,2288	24,1212	37,8249	SNP/RAD_GBS_transc	0,028270464	0,0283
35	Dalongeville	2018	Fish	Mullus_surmuletus	9,5491	41,2288	9,8254	40,3453	SNP/RAD_GBS_transc	0,030416535	0,0304
35	Dalongeville	2018	Fish	Mullus_surmuletus	9,5491	41,2288	9,17	42,93	SNP/RAD_GBS_transc	0,023816836	0,0238
35	Dalongeville	2018	Fish	Mullus_surmuletus	9,5491	41,2288	21,53	36,94	SNP/RAD_GBS_transc	0,030737599	0,0307
35	Dalongeville	2018	Fish	Mullus_surmuletus	9,5491	41,2288	9,399	39,1072	SNP/RAD_GBS_transc	0,035569207	0,0356
35	Dalongeville	2018	Fish	Mullus_surmuletus	9,5491	41,2288	9,0391	37,3368	SNP/RAD_GBS_transc	0,034467116	0,0345
35	Dalongeville	2018	Fish	Mullus_surmuletus	9,5491	41,2288	13,0726	41,2109	SNP/RAD_GBS_transc	0,023908455	0,0239
35	Dalongeville	2018	Fish	Mullus_surmuletus	9,5491	41,2288	12,1275	33,3467	SNP/RAD_GBS_transc	0,031672543	0,0317
35	Dalongeville	2018	Fish	Mullus_surmuletus	9,5491	41,2288	15,7479	39,335	SNP/RAD_GBS_transc	0,029133202	0,0291
35	Dalongeville	2018	Fish	Mullus_surmuletus	9,5491	41,2288	11,1504	35,6302	SNP/RAD_GBS_transc	0,022510015	0,0225
35	Dalongeville	2018	Fish	Mullus_surmuletus	9,5491	41,2288	18,0343	40,6367	SNP/RAD_GBS_transc	0,033748406	0,0337
35	Dalongeville	2018	Fish	Mullus_surmuletus	9,5491	41,2288	35,12	33,765	SNP/RAD_GBS_transc	0,032431019	0,0324
35	Dalongeville	2018	Fish	Mullus_surmuletus	9,5491	41,2288	33,2368	35,94	SNP/RAD_GBS_transc	0,023264994	0,0233
35	Dalongeville	2018	Fish	Mullus_surmuletus	9,5491	41,2288	1,3928	38,8311	SNP/RAD_GBS_transc	0,035077125	0,0351
35	Dalongeville	2018	Fish	Mullus_surmuletus	9,5491	41,2288	25,2167	34,78	SNP/RAD_GBS_transc	0,029082289	0,0291
35	Dalongeville	2018	Fish	Mullus_surmuletus	9,5491	41,2288	8,16	41,01	SNP/RAD_GBS_transc	0,021846337	0,0218
35	Dalongeville	2018	Fish	Mullus_surmuletus	9,5491	41,2288	-5,2157	36,0155	SNP/RAD_GBS_transc	0,048671758	0,0487
35	Dalongeville	2018	Fish	Mullus_surmuletus	9,5491	41,2288	25,7697	35,2844	SNP/RAD_GBS_transc	0,024778276	0,0248
35	Dalongeville	2018	Fish	Mullus_surmuletus	9,5491	41,2288	32,3	34,78	SNP/RAD_GBS_transc	0,024339934	0,0243
35	Dalongeville	2018	Fish	Mullus_surmuletus	9,5491	41,2288	3,9435	39,8701	SNP/RAD_GBS_transc	0,033226823	0,0332
35	Dalongeville	2018	Fish	Mullus_surmuletus	9,5491	41,2288	22,8903	40,047	SNP/RAD_GBS_transc	0,029623057	0,0296
35	Dalongeville	2018	Fish	Mullus_surmuletus	9,5491	41,2288	27,4313	36,3271	SNP/RAD_GBS_transc	0,025733304	0,0257
35	Dalongeville	2018	Fish	Mullus_surmuletus	9,5491	41,2288	26,0826	39,6117	SNP/RAD_GBS_transc	0,029471421	0,0295
35	Dalongeville	2018	Fish	Mullus_surmuletus	9,5491	41,2288	3,53	39,48	SNP/RAD_GBS_transc	0,032644321	0,0326
35	Dalongeville	2018	Fish	Mullus_surmuletus	9,5491	41,2288	4,7681	43,126	SNP/RAD_GBS_transc	0,035243555	0,0352
35	Dalongeville	2018	Fish	Mullus_surmuletus	9,5491	41,2288	7,2594	37,278	SNP/RAD_GBS_transc	0,038520776	0,0385
35	Dalongeville	2018	Fish	Mullus_surmuletus	9,5491	41,2288	-1,9338	36,8924	SNP/RAD_GBS_transc	0,037637104	0,0376
35	Dalongeville	2018	Fish	Mullus_surmuletus	9,5491	41,2288	0,3926	39,8159	SNP/RAD_GBS_transc	0,030010027	0,0300
35	Dalongeville	2018	Fish	Mullus_surmuletus	9,5491	41,2288	34,4483	35,3433	SNP/RAD_GBS_transc	0,031122419	0,0311
35	Dalongeville	2018	Fish	Mullus_surmuletus	9,5491	41,2288	17,2276	40,263	SNP/RAD_GBS_transc	0,030732087	0,0307
35	Dalongeville	2018	Fish	Mullus_surmuletus	9,5491	41,2288	24,4465	40,6046	SNP/RAD_GBS_transc	0,035356849	0,0354
35	Dalongeville	2018	Fish	Mullus_surmuletus	9,5491	41,2288	23,5063	40,0641	SNP/RAD_GBS_transc	0,038400282	0,0384
35	Dalongeville	2018	Fish	Mullus_surmuletus	9,5491	41,2288	15,26	36,81	SNP/RAD_GBS_transc	0,024789047	0,0248
35	Dalongeville	2018	Fish	Mullus_surmuletus	9,5491	41,2288	16,77	38,55	SNP/RAD_GBS_transc	0,027948865	0,0279
35	Dalongeville	2018	Fish	Mullus_surmuletus	9,5491	41,2288	2,5751	39,4056	SNP/RAD_GBS_transc	0,036162814	0,0362
35	Dalongeville	2018	Fish	Mullus_surmuletus	35,6724	36,2235	25,58	36,78	SNP/RAD_GBS_transc	0,032112496	0,0321
35	Dalongeville	2018	Fish	Mullus_surmuletus	35,6724	36,2235	24,1212	37,8249	SNP/RAD_GBS_transc	0,029424926	0,0294
35	Dalongeville	2018	Fish	Mullus_surmuletus	35,6724	36,2235	9,8254	40,3453	SNP/RAD_GBS_transc	0,029766577	0,0298
35	Dalongeville	2018	Fish	Mullus_surmuletus	35,6724	36,2235	9,17	42,93	SNP/RAD_GBS_transc	0,024191257	0,0242
35	Dalongeville	2018	Fish	Mullus_surmuletus	35,6724	36,2235	21,53	36,94	SNP/RAD_GBS_transc	0,031118123	0,0311
35	Dalongeville	2018	Fish	Mullus_surmuletus	35,6724	36,2235	9,399	39,1072	SNP/RAD_GBS_transc	0,035471691	0,0355
35	Dalongeville	2018	Fish	Mullus_surmuletus	35,6724	36,2235	9,0391	37,3368	SNP/RAD_GBS_transc	0,033943619	0,0339
35	Dalongeville	2018	Fish	Mullus_surmuletus	35,6724	36,2235	13,0726	41,2109	SNP/RAD_GBS_transc	0,024548987	0,0245
35	Dalongeville	2018	Fish	Mullus_surmuletus	35,6724	36,2235	12,1275	33,3467	SNP/RAD_GBS_transc	0,032156922	0,0322
35	Dalongeville	2018	Fish	Mullus_surmuletus	35,6724	36,2235	15,7479	39,335	SNP/RAD_GBS_transc	0,032077264	0,0321
[truncated: 1,821 more rows]
