# Supplementary material for: Spatial coalescent connectivity through multi-generation dispersal modelling predicts gene flow across marine phyla
Source: Nat Commun. 2022 Oct 4;13:5861. doi: 10.1038/s41467-022-33499-z (PMC9532449; doi:10.1038/s41467-022-33499-z)
Supplement: Supplementary file 6 — Source Data [file 41467_2022_33499_MOESM6_ESM.xlsx]

## Sheet: Figure_1
Figure 1
			Sampled populations coordinates				Sampled populations coordinates
Raw data		Shallow coastal habitat	Longitude	Latitude		Neritic shelf habitat	Longitude	Latitude
			6.35	43			-5.32135	35.8894
			6.38333	42.9833			-5.32135	35.8894
			7.33333	43.6833			1.30444	36.5122
			9.25	41.3333			1.30445	36.5122
			-5.4146	36.1117			3.16658	42.4641
			-5.27992	35.8959			3.21188	39.9964
			-3.65	36.7			3.22477	42.0461
			-3.04044	35.95			3.2254	42.0497
			-3.03826	35.9498			3.26684	42.2443
			-2.99295	35.4324			4.1075	40.0726
			-2.44362	35.178			4.99941	43.26
			-2.43937	35.178			5.06052	43.26
			-2.42924	35.1835			5.162	43.26
			-2.42638	35.1668			5.2876	43.28
			-2.42326	35.1816			5.38941	43.1729
			-2.4231	35.1849			5.38942	43.1728
			-2.196	36.7261			7.34897	43.6896
			-0.842158	37.5786			7.43342	43.7349
			15.0709	38.6363			8.54635	42.3802
			15.2679	40.0288			8.55095	42.3496
			4.14211	40.069			8.68812	42.2725
			5.22467	43.3283			9.20979	44.3032
			5.22483	43.3285			15.3646	43.971
			5.25293	43.2069			19.2802	40.4954
			5.25295	43.2069			10.023	42.6889
			5.28417	43.2342			10.0232	42.689
			5.28983	43.2605			13.8938	40.6915
			5.348	43.2297			13.894	40.6894
			5.3855	43.189			14.503	40.602
			5.39033	43.1727			10.4186	43.4047
			5.3905	43.1728			11.1317	42.5555
			5.6	43.1632			17.9925	40.0559
			6.29172	42.9879			18.4829	40.0793
			7.70567	36.95			-4.125	36.625
			7.7735	36.9686			-2.125	35.625
			7.79	36.9693			4.625	43.125
			8.728	42.5847			8.625	38.875
			26.5167	39.559			10.375	42.625
			8.22639	44.0225			11.875	37.375
			8.83833	38.8772			14.375	40.625
			9.21833	44.2983			14.375	43.125
			9.70167	40.9233			14.875	35.875
			11.1036	42.2389			16.375	38.125
			11.1097	42.2636			16.875	42.375
			12.4247	45.1944			25.375	40.375
			12.9256	38.0783			30.625	36.625
			15.5067	42.1331			33.125	34.625
			18.5639	40.1058
			-4.64639	36.1381
			-2.47056	36.1433
			2.18278	41.3769
			3.035	42.7036
			8.265	44.1325
			10.0408	44.0347
			13.3694	38.1208
			13.485	43.6092
			13.635	45.0758
			23.7275	37.8764
			34.8658	32.4019
			1.41026	41.1391
			1.48919	41.1669
			1.61058	41.1872
			1.67942	41.1965
			1.80885	41.2314
			1.90167	41.2528
			-4.23042	36.6964
			-3.13333	36.7233
			2.80333	41.6667
			2.94	41.72
			9.113	39.204
			12.29	45.236
			12.316	44.413
			12.316	44.83
			13.137	45.728
			15.407	41.883
			17.218	40.457
			18.238	40.442
			7.77377	36.8956
			10.2461	43.7282
			10.8013	34.7108
			12.1742	41.8028
			12.8245	37.569
			15.3532	41.8628
			18.0945	39.8119
			20.8562	39.0072
			25.5207	37.0755
			9.04999	37.5768
			9.86675	37.2267
			10.5194	37.3212
			10.72	35.75
			11.2802	36.3213
			11.3128	33.2689
			11.3544	34.3743
			11.5082	35.5984
			11.8707	33.6823
			9.835	43.0253
			9.90694	43.4286
			10.0653	42.5744
			10.3006	42.7594
			10.3111	42.3506
			10.7939	42.7758
			10.8825	42.3753
			11.1025	42.2583
			-0.25379	39.1632
			3.31497	42.3202
			10.3024	36.769
			13.2493	38.1986
			25.1938	35.445
			5.10933	43.1124
			5.253	43.3699
			5.36978	43.2965
			6.39443	43.0036
			23.5025	35.4669
			23.7167	39.1167
			25.2573	37.0074
			26.293	35.0588
			27.2122	35.5076
			-3.6	36.7
			3.12887	42.4834
			9.5756	39.4209
			13.5714	41.2107
			14.3975	44.857
			24.4384	40.9222
			25.1566	35.3884
			-0.680637	37.6342
			3.013	39.2297
			3.24234	41.897
			26.7411	38.6707
			3.13333	42.5014
			5.2625	43.3411
			5.29028	43.2611
			5.32647	43.2152
			6.15922	43.0138
			6.86	43.42
			7.31611	43.6975
			8.55106	42.3624
			14.4503	35.9504
			17.4581	42.743
			24.5633	35.1019
			25.7173	35.1947
			32.3546	35.0578
			3.13333	42.5014
			5.2625	43.3411
			5.29028	43.2611
			5.32647	43.2152
			6.15922	43.0138
			6.86	43.42
			7.31611	43.6975
			8.55106	42.3624
			24.5633	35.1019
			25.7173	35.1947
			32.3546	35.0578
			-0.292168	39.4751
			5.04079	43.3372
			5.36978	43.2965
			6.22167	43.001
			6.76837	43.4252
			7.31111	43.704
			7.77377	36.8956
			8.70804	42.5478
			14.9953	42.0005
			24.7496	34.9931
			25.1566	35.3884
			35.538	33.9862
			3.13742	42.4823
			10.967	37.0504
			15.2815	43.7923
			15.5239	42.1386
			17.8	40.7167
			17.918	40.1953
			18.5192	40.1092
			18.5696	42.3875
			19.325	40.3928
			19.9356	39.7933
			-3.65	36.7
			-1.886	36.992
			-0.689	37.635
			0.2291	38.753
			3.155	42.391
			13.741	45.691
			19.28	40.662
			28.613	36.764
			-3.65	36.7
			-1.886	36.992
			-0.689	37.635
			0.2291	38.753
			3.155	42.391
			13.741	45.691
			19.28	40.662
			28.613	36.764
			5.21537	43.3318
			5.22978	43.199
			5.35502	43.2018
			5.61058	43.1642
			-3.98333	35.2333
			2.65	39.5167
			8.51667	39.8
			8.71667	42.5667
			12.5833	37.6333
			14.2	40.7667
			15.2167	37.7167
			15.2333	37.1833
			16.4	43.4667
			17.8667	40.2333
			-1.0849	37.5563
			3.013	39.2297
			3.12887	42.4834
			10.3024	36.769
			13.3631	38.1184
			9.96667	37.2833
			10.1833	37.1667
			10.2786	36.7953
			10.4767	34.08
			11.0667	35.5
			11.2833	33.2667
			-2.251	36.7775
			2.1734	41.3851
			3.22083	42.05
			3.42156	39.7604
			4.11045	39.9496
			7.77377	36.8956
			9.43794	41.9211
			10.3024	36.769
			24.5682	36.7318
			9.86831	37.1946
			10.1815	37.1468
			10.4568	36.8507
			11.3128	33.2689
			-0.470009	38.3311
			0.762177	40.6085
			3.61165	43.398
			5.10613	43.4548
			8.48934	39.8367
			10.3234	36.8095
			10.8167	35.7122
			11.0881	33.5041
			20.9949	38.457
			26.7847	38.4656
			34.9896	32.794
			35.78	35.53
			4.16667	43.2333
			8.13333	40.4667
			8.66667	37.5
			8.78333	44.0833
			12.7833	44.1667
			12.9167	38.15
			13.15	43.9
			13.5833	38.05
			13.9833	36.8167
			14.6167	38.0833
			15.3	36.4667
			15.4833	37.4
			17.3333	41.25
			18.75	41.8167
			-3.6	36.7
			-2.251	36.7775
			2.61951	39.0229
			2.79679	41.6704
			8.81222	44.248
			22.2191	36.257
			-5.2157	36.0155
			-4.0531	36.599
			-1.9338	36.8924
			-0.1918	38.1684
			0.3926	39.8159
			1.3928	38.8311
			2.06	40.95
			2.5751	39.4056
			3.53	39.48
			3.9435	39.8701
			4.7681	43.126
			7.2594	37.278
			8.16	41.01
			9.0391	37.3368
			9.17	42.93
			9.399	39.1072
			9.5491	41.2288
			9.8254	40.3453
			11.1504	35.6302
			12.1275	33.3467
			12.32	37.78
			13.0726	41.2109
			14.6014	43.657
			15.26	36.81
			15.7479	39.335
			16.77	38.55
			17.2276	40.263
			18.0343	40.6367
			21.53	36.94
			22.8903	40.047
			23.5063	40.0641
			23.9894	39.1457
			24.1212	37.8249
			24.4465	40.6046
			24.6743	37.2232
			25.2167	34.78
			25.58	36.78
			25.7697	35.2844
			26.0826	39.6117
			26.19	38.57
			27.4313	36.3271
			32.3	34.78
			33.2368	35.94
			34.0439	31.6697
			34.4483	35.3433
			35.12	33.765
			35.6724	36.2235
			22.6167	40.3
			22.9833	39.4
			23.1333	39.1667
			23.7667	40.4333
			24.4667	40.95
			24.7	38.0167
			25.2	37.0833
			25.2333	35.4667
			-1.5066	37.4143
			-0.6571	37.6093
			-0.6463	37.9767
			3.1887	42.4794
			3.2426	41.9102
			3.2903	42.2434
			5.7693	43.0729
			6.175	42.9869
			6.5902	43.1628
			8.79286	36.9508
			9.86667	37.2667
			10.8013	34.7108
			11.0881	33.5041
			11.1092	35.5036
			15.2209	32.3591
			-3.65	36.7
			-2.251	36.7775
			-0.680637	37.6342
			0.666667	39.8667
			1.45314	38.6964
			2.79679	41.6704
			3.31497	42.3202
			3.42156	39.7604
			4.11045	39.9496
			9.43794	41.9211
			9.77577	40.3888
			18.5144	40.1549
			24.5682	36.7318
			0.762177	40.6085
			3.88367	43.0881
			9.86667	37.2667
			10.1254	33.8873
			10.1895	37.0647
			10.5476	36.8317
			10.733	33.7134
			10.8013	34.7108
			11.3128	33.2689
			24.0601	39.6192
			10.2667	42.7
			12.5833	44.0833
			15.65	43.0833
			35.3833	36.1
			8.5	39.8167
			8.88333	44.3667
			9.08333	39.1833
			9.63333	39.4
			9.7	39.9
			12.4833	38.0167
			12.5833	41.4667
			13	41.2833
			13.5	45.4167
			13.9362	41.25
			14.1	40.8
			15.4333	41.9
			15.0298	44.3283
			15.5239	42.1386
			17.8	40.7167
			17.918	40.1953
			18.5192	40.1092
			19.4942	40.1886
			5.13333	43.4
			8.51667	39.9333
			10.2833	36.7833
			12.4333	37.7833
			21.3	38.4667
			21.6667	36.95
			25.15	40.9833
			10.4186	43.4047
			11.1317	42.5555
			17.9925	40.0559
			18.4829	40.0793
			10.4186	43.4047
			16.5484	38.688
			17.9925	40.0559
			18.4829	40.0793
			-5.78333	35.7667
			-5.31667	35.6833
			-3.93333	35.2833
			5.36667	43.2
			9.78333	37.15
			10.05	34.2
			10.5	34.5
			10.9	35.6667
			11.0333	37.0833
			11.1	35.1333
			11.1167	36.8333
			12.3333	45.35
			24.2	38.5167
			24.8	35.4667
			26.55	39.1
			-5.78333	35.7667
			-5.31667	35.6833
			-3.93333	35.2833
			5.36667	43.2
			9.78333	37.15
			10.05	34.2
			10.5	34.5
			10.9	35.6667
			11.0333	37.0833
			11.1	35.1333
			11.1167	36.8333
			12.3333	45.35
			24.2	38.5167
			24.8	35.4667
			26.55	39.1
			-4.36667	36.55
			-3.58507	36.7429
			-2.46371	36.834
			-0.651282	38.0851
			-0.25379	39.1632
			0.142478	40.0914
			1.24449	41.1189
			2.1734	41.3851
			-1.0849	37.5563
			3.61165	43.398
			4.80323	43.3878
			12.3228	45.4748
			18.0944	42.6507
			10.4186	43.4047
			11.1317	42.5555
			15.9389	38.5542
			16.5484	38.688
			17.9925	40.0559
			18.4829	40.0793
			-5.15103	36.4256
			-0.292168	39.4751
			16.0128	41.9469
			16.0984	38.7189
			17.1953	38.9975
			17.2176	40.4599
			-5.60564	36.0062
			-5.15103	36.4256
			-0.292168	39.4751
			16.0984	38.7189
			18.4079	39.8889
			10.4186	43.4047
			11.1317	42.5555
			17.9925	40.0559
			18.4829	40.0793
			9.84684	37.2497
			9.87465	37.1451
			10.0249	34.1156
			10.2997	34.3506
			10.3024	36.769
			10.72	33.6
			10.8013	34.7108
			10.8394	35.7813
			10.8561	33.7261
			11.1957	34.7307
			11.3128	33.2689
			34.6857	31.9387
			34.72	32.0773
			34.8518	32.501
			34.9232	32.797
			35.0885	33.0515
			-2.83804	36.6978
			-0.781775	37.6528
			0.094451	38.8546
			0.72636	40.6129
			0.746614	40.774
			1.22586	38.8757
			1.40277	38.8483
			1.45867	38.9149
			3.13627	39.9272
			4.12793	40.0328
			13.615	45.1189
			15.1177	36.7448
			15.1387	36.6864
			-2.00883	36.8535
			0.009467	38.6257
			0.075933	38.6395
			0.142667	38.8338
			1.41073	38.7314
			1.43017	38.7583
			1.45457	38.7357
			2.84242	41.6922
			2.9305	41.4167
			2.94867	39.1512
			2.94933	39.1665
			3.28855	42.3027
			8.2	40.6
			9.15	44.3333
			9.69167	40.8133
			10.3167	36.7667
			10.3667	43.3
			11.75	42.1167
			11.9667	36.7667
			13.4167	40.7833
			13.8833	40.75
			14.3333	35.9833
			14.55	35.85
			15.0667	40.1667
			15.1183	36.7382
			15.2167	38.2167
			18.6327	40.0535
			23.927	37.7161
			32.4372	34.7256

## Sheet: Figure_3
Figure 3
													R2					p-value					AIC
Source data				mean	IC 0.025	IC 0.975	n		Raw data		Species	Study	Euclidian distance	Sea least-cost distance	Single-generation explicit	Multi-generation explicit	Multi-generation implicit	Euclidian distance	Sea least-cost distance	Single-generation explicit	Multi-generation explicit	Multi-generation implicit	Euclidian distance	Sea least-cost distance	Single-generation explicit	Multi-generation explicit	Multi-generation implicit
		Euclidian distance	Mean R²	0.603692	0.498292	0.709092	30				Cystoseira amentacea	Susini et al., 2007	0.845024	0.82732	0.586709	0.586709	0.742688	0.0147519	0.0167652	0.0304411	0.0304411	0.0193722	-7.71459	-7.48952	-6.45294	-6.45294	-7.23634
			vs all models	0.368733	0.266809	0.470658	58				Astroides calycularis	Casado-Amezua et al., 2012	0.841056	0.84079	0.658399	0.664901	0.786989	5.91043e-33	8.60641e-33	8.77259e-12	5.59081e-15	3.24636e-26	-145.413	-144.666	-49.0085	-63.4641	-114.614
			vs Sea least-cost distance	-0.151415	-0.293602	-0.0092284	58				Corallium rubrum	Aurelle et al., 2011	0.433063	0.451782	0.403179	0.504322	0.537305	4.49628e-12	2.44988e-14	8.29551e-07	1.84312e-22	4.71157e-25	-563.591	-573.829	-539.984	-610.76	-622.584
			vs Single-generation explicit	0.320814	0.146492	0.495137	58				Corallium rubrum	Costantini et al., 2013	0.313945	0.308781	0.257021	0.257021	0.270248	0.0652835	0.0681037	0.102947	0.102947	0.0927869	-29.8533	-29.7836	-29.1148	-29.1148	-29.2808
			vs Multi-generation explicit	-0.323971	-0.514722	-0.13322	58				Eunicella cavolinii	Masmoudi et al., 2016	0.577372	0.576251	0.461593	0.784151	0.784273	1.60564e-29	1.96855e-29	1.98464e-21	5.57194e-47	5.80838e-47	-368.818	-368.414	-331.89	-448.742	-448.659
			vs Multi-generation implicit	-0.369991	-0.552256	-0.187725	58				Leptopsammia pruvoti	Boscari et al., 2019	0.0905157	0.386719	0.11239	0.346115	0.397911	0.120103	4.12832e-05	0.0641867	1.62781e-05	3.32963e-06	28.4247	14.0292	27.4149	12.259	9.22409
		Sea least-cost distance	Mean R²	0.551503	0.451415	0.65159	31				Botryllus schlosseri	Reem et al., 2017	0.171604	0.0838373	NaN	0.110602	0.107416	0.00562978	0.0296069	NaN	0.011832	0.013198	-92.3642	-89.4311	NaN	-91.0349	-90.8415
			vs Euclidian distance	0.151415	0.0092284	0.293602	58				Halocynthia papillosa	Villamor et al., 2014	0.999745	0.999807	NaN	0.999975	0.999934	6.27732e-07	7.82299e-07	NaN	3.48204e-08	5.35679e-08	-49.3016	-48.8774	NaN	-54.8949	-54.0596
			vs all models	0.335485	0.238855	0.432115	58				Microcosmus squamiger	Ordóñez et al., 2013	0.111141	0.287305	0.0046582	0.0046582	0.0046582	0.198185	0.0286181	0.79819	0.79819	0.79819	-110.669	-113.803	-109.078	-109.078	-109.078
			vs Single-generation explicit	0.418888	0.255087	0.582688	58				Pycnoclavella communis	Pérez-Portela et al., 2007	0.159003	0.141693	0.199059	0.199059	0.199059	0.34879	0.379177	0.28791	0.28791	0.28791	-9.51202	-9.40753	-9.76353	-9.76353	-9.76353
			vs Multi-generation explicit	-0.339704	-0.520898	-0.15851	58				Carcinus aestuarii	Schiavina et al., 2014	0.933829	0.934397	0.936326	0.972122	0.972267	0.507207	0.140221	0.387853	4.00222e-10	3.71363e-10	-210.048	-211.784	-210.354	-248.72	-248.866
			vs Multi-generation implicit	-0.413733	-0.586273	-0.241193	58				Melicertus kerathurus	Arculeo et al., 2010	0.00180169	0.0243382	0.00803341	0.0590149	0.0691669	0.801635	0.352994	0.595174	0.144371	0.113049	-46.6894	-47.489	-46.9087	-48.7571	-49.1374
		Single-generation explicit	Mean R²	0.498501	0.373832	0.623171	16				Melicertus kerathurus	Zitari-Chatti et al., 2007	0.0513726	0.0425337	0.0634225	0.0634225	0.0397632	0.47832	0.620387	0.423268	0.423268	0.245296	-72.5745	-72.3172	-72.7131	-72.7131	-73.4217
			vs Euclidian distance	-0.217366	-0.381767	-0.0529655	58				Pachygrapsus marmoratus	Fratini et al., 2013	0.202933	0.211941	0.00573442	0.0466645	0.0358588	0.0131621	0.0110555	0.69353	0.255796	0.320573	-183.837	-184.146	-177.845	-178.981	-178.676
			vs Sea least-cost distance	-0.315439	-0.473228	-0.157651	58				Palinurus elephas	Palero et al., 2011	0.0619976	0.0720004	NaN	0.364303	0.268786	0.447161	0.411321	NaN	0.0414082	0.0909193	-83.3891	-83.4862	NaN	-86.9705	-85.6693
			vs all models	0.2118	0.130351	0.29325	58				Spongia officinalis	Dailianis et al., 2011	0.678968	0.69407	0.312878	0.74363	0.754145	2.88811e-08	1.38268e-08	0.0363995	5.71523e-07	7.3429e-07	-174.617	-176.048	-148.214	-168.842	-168.359
			vs Multi-generation explicit	-0.552587	-0.666027	-0.439148	58				Astropecten aranciacus	Zulliger et al., 2009	0.20304	0.269422	NaN	0.123552	0.245753	0.0326902	0.0119308	NaN	0.103842	0.0567093	-171.741	-173.5	NaN	-169.824	-170.81
			vs Multi-generation implicit	-0.582779	-0.689364	-0.476195	58				Holothuria mammata	Borrero-Pérez et al., 2011	0.968178	0.96939	0.224965	0.989702	0.997346	7.10335e-05	4.47173e-05	0.254251	2.81446e-07	5.64674e-07	-28.4162	-29.293	-13.9329	-39.0061	-37.6623
		Multi-generation explicit	Mean R²	0.669007	0.585492	0.752522	37				Ophioderma longicauda	Weber et al., 20151	0.556356	0.557911	0.558283	0.558283	0.560728	0.877318	0.988727	0.121714	0.121714	0.0957273	-612.532	-612.508	-614.903	-614.903	-615.283
			vs Euclidian distance	0.323971	0.13322	0.514722	58				Ophioderma longicauda	Weber et al., 20152	0.123325	0.118369	0.106319	0.106319	0.105066	0.135685	0.170394	0.164714	0.164714	0.150675	-310.814	-310.467	-310.518	-310.518	-310.653
			vs Sea least-cost distance	0.339704	0.15851	0.520898	58				Paracentrotus lividus	Penant et al., 2013	0.557834	0.543663	0.458374	0.486897	0.500318	9.94937e-05	0.000230835	0.00244011	0.0011884	0.000805271	-557.064	-555.48	-551.103	-552.426	-553.147
			vs Single-generation explicit	0.656036	0.549498	0.762573	58				Paracentrotus lividus	Paterno et al., 2017	0.852203	0.844696	0.876486	0.896547	0.810509	0.0396824	0.137689	0.0970918	6.70209e-05	0.0251038	-383.764	-381.736	-382.285	-395.426	-384.549
			vs all models	0.537787	0.429103	0.646471	58				Paracentrotus lividus	Carreras et al., 20203	0.813853	0.807235	0.677619	0.801686	0.801749	2.53896e-07	6.43998e-07	0.000495309	2.01563e-06	2.62156e-06	-237.23	-235.434	-222.791	-233.238	-232.733
			vs Multi-generation implicit	-0.19314	-0.337469	-0.0488113	58				Paracentrotus lividus	Carreras et al., 20204	0.812645	0.851474	0.732957	0.918286	0.932066	4.52072e-06	6.19869e-07	0.000127005	5.27104e-09	2.24158e-09	-87.5861	-91.4052	-81.2415	-100.642	-102.307
		Multi-generation implicit	Mean R²	0.694941	0.614778	0.775105	37				Apogon imberbis	Muths et al., 2015	0.613232	0.652226	0.466413	0.466413	0.466413	0.914105	0.632576	0.200359	0.200359	0.200359	-39.0631	-39.2801	-40.6913	-40.6913	-40.6913
			vs Euclidian distance	0.369991	0.187725	0.552256	58				Coris julis	Fruciano et al., 2011	0.981641	0.982112	0.981884	0.985281	0.990219	0.739258	0.147781	0.73441	0.0478528	0.000459784	-340.317	-342.301	-340.321	-344.121	-352.478
			vs Sea least-cost distance	0.413733	0.241193	0.586273	58				Diplodus sargus	González-Wangüemert et al., 2010	0.0767984	0.0823241	0.0139853	0.441631	0.106456	0.395495	0.378231	0.721726	0.0204194	0.312859	-56.8607	-56.9152	-56.2656	-61.5144	-57.1573
			vs Single-generation explicit	0.686228	0.589261	0.783194	58				Diplodus vulgaris	Kaouèche et al., 2013	0.0511057	0.0556836	0.05794	0.126134	0.0963983	0.39105	0.370012	0.360187	0.168555	0.232781	-115.206	-115.274	-115.307	-116.366	-115.894
			vs Multi-generation explicit	0.19314	0.0488113	0.337469	58				Epinephelus marginatus	Schunter et al., 2011	0.481489	0.474609	0.447093	0.48755	0.490443	0.0330767	0.0315066	0.126323	0.0490714	0.0497337	-274.507	-274.591	-272.303	-273.838	-273.816
			vs all models	0.699954	0.599234	0.800674	58				Lithognathus mormyrus	Hammami et al., 2007	0.514133	0.483205	0.525739	0.754663	0.627356	0.0514546	0.062989	0.0475512	0.00575896	0.0218191	-29.1356	-28.799	-29.2679	-32.9664	-30.6023
											Merluccius merluccius	Milano et al., 2014	0.366646	0.245612	0.139292	0.195682	0.197288	2.492e-08	2.4232e-05	0.0690221	0.0110004	0.00369314	-835.424	-822.18	-807.662	-810.821	-812.785
											Mugil cephalus	Durand et al., 2013	0.137204	0.156069	0.0350626	0.715434	0.72698	0.0144387	0.00844555	0.12767	6.96916e-12	9.16498e-13	-471.57	-472.522	-467.906	-512.622	-516.601
											Mullus barbartus	Maggio et al., 2009	0.235828	0.136628	0.146046	0.0971013	0.170835	0.0714099	0.470962	0.269771	0.182463	0.0921182	-800.989	-798.258	-798.956	-799.516	-800.575
											Mullus surmuletus	Galarza et al., 2009	0.148882	0.14873	0.198329	0.245413	0.415121	0.918605	0.903042	0.265903	0.179396	0.108171	-35.3824	-35.3868	-36.6097	-37.1746	-37.9527
											Mullus surmuletus	Dalongeville et al., 2018	0.61354	0.615456	0.619142	0.669332	0.669519	0.019863	2.99435e-07	0.377504	5.20498e-38	2.90432e-44	-8194.06	-8214.89	-8189.42	-8354.76	-8383.4
											Oblada melanura	Gkafas et al., 2013	0.00204289	0.00255838	0.0417035	0.0417035	0.0369879	0.814223	0.792552	0.283338	0.283338	0.312925	-96.8071	-96.8211	-97.9029	-97.9029	-97.7702
											Oblada melanura	Calò et al., 2016	0.227155	0.479181	0.610878	0.768494	0.75072	0.170893	0.103188	0.117069	0.00844658	0.00914494	-308.814	-309.595	-309.395	-313.875	-313.733
											Pagellus erythrinus	Fassatoui et al., 2009	0.127596	0.0527153	0.232315	0.232315	0.651699	0.165924	0.383477	0.0533952	0.0533952	0.0209986	-75.0093	-73.8494	-76.8214	-76.8214	-78.4168
											Serranus cabrilla	Schunter et al., 2011	0.748459	0.753008	0.812725	0.875711	0.883237	1.23717e-05	1.23735e-05	1.31251e-08	1.56803e-09	1.46615e-13	-371.368	-371.368	-384.576	-388.711	-406.878
											Solea solea	Bahri-Sfar et al., 2011	0.653998	0.66312	0.143983	0.864651	0.826329	1.7425e-06	4.96674e-07	0.00885576	2.62705e-19	1.06074e-18	-153.213	-155.63	-137.205	-211.054	-208.296
											Solea solea	Garoia et al., 2007	0.975825	0.592372	NaN	0.469711	0.485972	3.99022e-06	0.0658967	NaN	0.0685717	0.061887	-26.5546	-8.66748	NaN	-8.60198	-8.77117
											Sparus aurata	Franchini et al., 2012	0.227244	0.325243	0.375491	0.433223	0.36089	0.110978	0.00191689	0.000352522	1.48287e-05	0.000278673	-524.142	-531.23	-534.37	-540.362	-534.811
											Symphodus tinca	Carreras et al., 2017	0.360589	0.463799	0.406072	0.52432	0.448287	0.408749	0.904793	0.307522	0.1206	0.027711	-103.716	-103.048	-104.075	-105.443	-107.88
											Cerastoderma edule	Sromek et al., 2019	0.891689	0.818465	0.133721	0.673023	0.958969	1.98415e-06	3.17541e-06	0.089666	0.000166747	1.41103e-12	-38.692	-37.7892	-18.962	-30.2547	-66.2501
											Chiton olivaceus	Villamor et al., 2014	0.652415	0.720314	0.226553	0.708083	0.716563	0.0174574	0.00873039	0.252314	0.0100036	0.00910811	-31.5236	-32.751	-27.1843	-32.5081	-32.6753
											Hexaplex trunculus	Villamor et al., 2014	0.710226	0.799881	NaN	0.877023	0.878799	0.0396204	0.0112419	NaN	0.00234408	0.00223752	-12.2776	-14.4702	NaN	-17.3021	-17.3873
											Hexaplex trunculus	Marzouk et al., 20175	0.478702	0.478351	0.495156	0.490433	0.484241	0.544801	0.256462	0.269249	0.0984411	0.107269	-149.949	-150.87	-150.803	-152.313	-152.176
											Hexaplex trunculus	Marzouk et al., 20176	0.516158	0.508917	0.523708	0.516672	0.517354	0.686411	0.191747	0.408284	0.10226	0.109216	-445.898	-447.439	-446.419	-448.405	-448.301
											Mytilus galloprovincialis	Diz and Presa, 2008	0.302436	0.326918	0.282673	0.282673	0.428906	0.00638547	0.00383606	0.0244603	0.0244603	0.0263672	-142.774	-143.696	-140.398	-140.398	-140.268
											Ostrea edulis	Launey et al., 2002	0.832525	0.546619	0.554268	0.590086	0.60717	0.00974215	0.0633241	0.072277	0.005914	0.0142152	-59.0519	-55.8185	-55.6009	-59.9467	-58.3816
											Patella caerulea	Villamor et al., 2014	0.386979	0.49609	0.22968	0.864417	0.951484	0.0992018	0.0120693	0.054977	2.88087e-07	1.21041e-10	-61.3959	-64.9783	-62.3604	-85.0056	-100.126
											Patella rustica	Sá-Pinto et al., 2012	0.176137	0.313061	0.176202	0.453745	0.44361	0.723885	0.335821	0.218391	0.197518	0.0583013	-16.9809	-17.7824	-18.371	-18.5167	-20.4411
											Patella ulyssiponensis	Sá-Pinto et al., 2012	0.164841	0.197985	0.0678436	0.884631	0.858189	0.200996	0.156646	0.42572	0.00161849	0.000861251	-30.4134	-30.7846	-29.4128	-38.7169	-39.8827
											Phorcus turbinatus	Villamor et al., 2014	0.999122	0.998491	0.999004	0.998944	0.998457	7.29903e-05	7.89246e-06	3.82606e-06	2.74754e-06	6.51884e-08	-45.4411	-49.6731	-51.0594	-51.6946	-58.9121
											Ruditapes decussatus	Gharbi et al., 2011	0.18267	0.188208	0.155214	0.167308	0.224995	0.00475974	0.00340295	0.337633	0.00728767	0.000867273	-252.655	-253.264	-245.606	-251.887	-255.778
											Spondylus spinosus	Shabtay et al., 2014	0.502518	0.503074	0.464441	0.451412	0.453223	0.727277	0.70173	0.677354	0.420571	0.451575	-46.2955	-46.3205	-46.347	-46.8226	-46.7405
											Cymodocea nodosa	Alberto et al., 2008	0.355541	0.443171	0.357468	0.767196	0.766105	0.000156472	5.6163e-07	2.8462e-05	5.63566e-21	4.47133e-23	-96.2169	-106.964	-99.4421	-170.22	-179.793
											Posidonia oceanica	Arnaud-Haond et al., 2007	0.249453	0.270919	0.187231	0.578285	0.575308	2.69415e-15	7.15838e-18	2.95368e-09	6.41384e-60	1.0332e-60	38.1377	26.4435	65.4017	-165.933	-169.571

## Sheet: Figure_4
Figure 4
Source data	Panel a			R²	IC 0.025	IC 0.975	n		Panel b	Pop A		Pop B					Panel c	Pop_A		Pop_B
			mean	0.694941	0.614778	0.775105	37			longitude	latitude	longitude	latitude	Fstobs/(1-Fstobs)	Fstmod			longitude	latitude	longitude	latitude	Fstobs/(1-Fstobs)	Fstmod
										26.7847	38.4656	35.78	35.53	0.0235415	0.0197274			-2.83804	36.6978	-0.781775	37.6528	0.0615711	0.0129789
		Species	Study	R²	p-value					26.7847	38.4656	34.9896	32.794	0.0131712	0.02121			-2.83804	36.6978	0.094451	38.8546	0.199041	0.0131198
		Cystoseira amentacea	Susini et al., 2007	0.742688	0.0193722					26.7847	38.4656	20.9949	38.457	0.025641	0.0171364			-2.83804	36.6978	0.72636	40.6129	0.30719	0.0139825
		Astroides calycularis	Casado-Amezua et al., 2012	0.786989	3.24636e-26					26.7847	38.4656	11.0881	33.5041	0.0183299	0.135283			-2.83804	36.6978	0.746614	40.774	0.124859	0.0139825
		Corallium rubrum	Aurelle et al., 2011	0.537305	4.71157e-25					26.7847	38.4656	10.8167	35.7122	0.0288066	0.136483			-2.83804	36.6978	1.22586	38.8757	0.233046	0.0132213
		Corallium rubrum	Costantini et al., 2013	0.270248	0.0927869					26.7847	38.4656	10.3234	36.8095	0.019368	0.137635			-2.83804	36.6978	1.45867	38.9149	0.22549	0.0132213
		Eunicella cavolinii	Masmoudi et al., 2016	0.784273	5.80838e-47					26.7847	38.4656	8.48934	39.8367	0.0204082	0.131907			-2.83804	36.6978	1.40277	38.8483	0.213592	0.0132213
		Leptopsammia pruvoti	Boscari et al., 2019	0.397911	3.32963e-06					26.7847	38.4656	5.10613	43.4548	0.0162602	0.134191			-2.83804	36.6978	3.13627	39.9272	0.219512	0.0133928
		Botryllus schlosseri	Reem et al., 2017	0.107416	0.013198					26.7847	38.4656	3.61165	43.398	0.0204082	0.134207			-2.83804	36.6978	4.12793	40.0328	0.253133	0.0136177
		Halocynthia papillosa	Villamor et al., 2014	0.999934	5.35679e-08					26.7847	38.4656	0.762177	40.6085	0.0152284	0.138009			-2.83804	36.6978	15.1177	36.7448	0.297017	0.0347289
		Microcosmus squamiger	Ordóñez et al., 2013	0.0046582	0.79819					26.7847	38.4656	-0.470009	38.3311	0.0183299	0.139567			-2.83804	36.6978	15.1387	36.6864	0.20048	0.0347289
		Pycnoclavella communis	Pérez-Portela et al., 2007	0.199059	0.28791					35.78	35.53	34.9896	32.794	0.010101	0.0132945			-2.83804	36.6978	13.615	45.1189	0.526718	0.141361
		Carcinus aestuarii	Schiavina et al., 2014	0.972267	3.71363e-10					35.78	35.53	20.9949	38.457	0.00806452	0.0215868			-0.781775	37.6528	0.094451	38.8546	0.184834	0.0131232
		Melicertus kerathurus	Arculeo et al., 2010	0.0691669	0.113049					35.78	35.53	11.0881	33.5041	0.0121457	0.0331659			-0.781775	37.6528	0.72636	40.6129	0.272265	0.0139757
		Melicertus kerathurus	Zitari-Chatti et al., 2007	0.0397632	0.245296					35.78	35.53	10.8167	35.7122	0.00704935	0.0369992			-0.781775	37.6528	0.746614	40.774	0.160093	0.0139757
		Pachygrapsus marmoratus	Fratini et al., 2013	0.0358588	0.320573					35.78	35.53	10.3234	36.8095	0.00908174	0.04117			-0.781775	37.6528	1.22586	38.8757	0.194743	0.0132253
		Palinurus elephas	Palero et al., 2011	0.268786	0.0909193					35.78	35.53	8.48934	39.8367	0.00300903	0.0287283			-0.781775	37.6528	1.45867	38.9149	0.196172	0.0132253
		Spongia officinalis	Dailianis et al., 2011	0.754145	7.3429e-07					35.78	35.53	5.10613	43.4548	0.00704935	0.0364895			-0.781775	37.6528	1.40277	38.8483	0.221001	0.0132253
		Astropecten aranciacus	Zulliger et al., 2009	0.245753	0.0567093					35.78	35.53	3.61165	43.398	0.0162602	0.0365489			-0.781775	37.6528	3.13627	39.9272	0.113586	0.013395
		Holothuria mammata	Borrero-Pérez et al., 2011	0.997346	5.64674e-07					35.78	35.53	0.762177	40.6085	0.00704935	0.0434862			-0.781775	37.6528	4.12793	40.0328	0.168224	0.0136168
		Ophioderma longicauda	Weber et al., 20151	0.560728	0.0957273					35.78	35.53	-0.470009	38.3311	0.00908174	0.0490563			-0.781775	37.6528	15.1177	36.7448	0.287001	0.0356076
		Ophioderma longicauda	Weber et al., 20152	0.105066	0.150675					34.9896	32.794	20.9949	38.457	0.0111223	0.0225844			-0.781775	37.6528	15.1387	36.6864	0.22549	0.0356076
		Paracentrotus lividus	Penant et al., 2013	0.500318	0.000805271					34.9896	32.794	11.0881	33.5041	0.00200401	0.0267679			-0.781775	37.6528	13.615	45.1189	0.48368	0.141361
		Paracentrotus lividus	Paterno et al., 2017	0.810509	0.0251038					34.9896	32.794	10.8167	35.7122	0.0121457	0.0295115			0.094451	38.8546	0.72636	40.6129	0.22549	0.013596
		Paracentrotus lividus	Carreras et al., 20203	0.801749	2.62156e-06					34.9896	32.794	10.3234	36.8095	0.00300903	0.0324422			0.094451	38.8546	0.746614	40.774	0.145475	0.013596
		Paracentrotus lividus	Carreras et al., 20204	0.932066	2.24158e-09					34.9896	32.794	8.48934	39.8367	0.010101	0.0239081			0.094451	38.8546	1.22586	38.8757	0.226994	0.0132549
		Apogon imberbis	Muths et al., 2015	0.466413	0.200359					34.9896	32.794	5.10613	43.4548	0.001001	0.0300668			0.094451	38.8546	1.45867	38.9149	0.295337	0.0132549
		Coris julis	Fruciano et al., 2011	0.990219	0.000459784					34.9896	32.794	3.61165	43.398	0.00806452	0.0301145			0.094451	38.8546	1.40277	38.8483	0.157407	0.0132549
		Diplodus sargus	González-Wangüemert et al., 2010	0.106456	0.312859					34.9896	32.794	0.762177	40.6085	0.00300903	0.0341431			0.094451	38.8546	3.13627	39.9272	0.10742	0.0133462
		Diplodus vulgaris	Kaouèche et al., 2013	0.0963983	0.232781					34.9896	32.794	-0.470009	38.3311	0.0131712	0.0375898			0.094451	38.8546	4.12793	40.0328	0.228501	0.0135278
		Epinephelus marginatus	Schunter et al., 2011	0.490443	0.0497337					20.9949	38.457	11.0881	33.5041	0.00806452	0.0589136			0.094451	38.8546	15.1177	36.7448	0.233046	0.0372058
		Lithognathus mormyrus	Hammami et al., 2007	0.627356	0.0218191					20.9949	38.457	10.8167	35.7122	0.00502513	0.0618827			0.094451	38.8546	15.1387	36.6864	0.20048	0.0372058
		Merluccius merluccius	Milano et al., 2014	0.197288	0.00369314					20.9949	38.457	10.3234	36.8095	0.00704935	0.0671166			0.094451	38.8546	13.615	45.1189	0.564945	0.141361
		Mugil cephalus	Durand et al., 2013	0.72698	9.16498e-13					20.9949	38.457	8.48934	39.8367	0.00806452	0.0489561			0.72636	40.6129	0.746614	40.774	0.20919	0.0131263
		Mullus barbartus	Maggio et al., 2009	0.170835	0.0921182					20.9949	38.457	5.10613	43.4548	0.0121457	0.065521			0.72636	40.6129	1.22586	38.8757	0.333333	0.0139432
		Mullus surmuletus	Galarza et al., 2009	0.415121	0.108171					20.9949	38.457	3.61165	43.398	0.010101	0.065636			0.72636	40.6129	1.45867	38.9149	0.156069	0.0139432
		Mullus surmuletus	Dalongeville et al., 2018	0.669519	2.90432e-44					20.9949	38.457	0.762177	40.6085	0.00806452	0.0717725			0.72636	40.6129	1.40277	38.8483	0.295337	0.0139432
		Oblada melanura	Gkafas et al., 2013	0.0369879	0.312925					20.9949	38.457	-0.470009	38.3311	0.00806452	0.0764124			0.72636	40.6129	3.13627	39.9272	0.233046	0.013619
		Oblada melanura	Calò et al., 2016	0.75072	0.00914494					11.0881	33.5041	10.8167	35.7122	0.001001	0.0134734			0.72636	40.6129	4.12793	40.0328	0.298701	0.0138081
		Pagellus erythrinus	Fassatoui et al., 2009	0.651699	0.0209986					11.0881	33.5041	10.3234	36.8095	0.00300903	0.0135992			0.72636	40.6129	15.1177	36.7448	0.396648	0.0401032
		Serranus cabrilla	Schunter et al., 2011	0.883237	1.46615e-13					11.0881	33.5041	8.48934	39.8367	0.00200401	0.0136741			0.72636	40.6129	15.1387	36.6864	0.335113	0.0401032
		Solea solea	Bahri-Sfar et al., 2011	0.826329	1.06074e-18					11.0881	33.5041	5.10613	43.4548	0.00300903	0.0148702			0.72636	40.6129	13.615	45.1189	0.48368	0.141361
		Solea solea	Garoia et al., 2007	0.485972	0.061887					11.0881	33.5041	3.61165	43.398	0.001001	0.0148795			0.746614	40.774	1.22586	38.8757	0.189061	0.0139432
		Sparus aurata	Franchini et al., 2012	0.36089	0.000278673					11.0881	33.5041	0.762177	40.6085	-0.000999001	0.0137041			0.746614	40.774	1.45867	38.9149	0.162791	0.0139432
		Symphodus tinca	Carreras et al., 2017	0.448287	0.027711					11.0881	33.5041	-0.470009	38.3311	0.00603622	0.0135868			0.746614	40.774	1.40277	38.8483	0.193317	0.0139432
		Cerastoderma edule	Sromek et al., 2019	0.958969	1.41103e-12					10.8167	35.7122	10.3234	36.8095	0.00603622	0.0132718			0.746614	40.774	3.13627	39.9272	0.210654	0.013619
		Chiton olivaceus	Villamor et al., 2014	0.716563	0.00910811					10.8167	35.7122	8.48934	39.8367	0	0.0134942			0.746614	40.774	4.12793	40.0328	0.230012	0.0138081
		Hexaplex trunculus	Villamor et al., 2014	0.878799	0.00223752					10.8167	35.7122	5.10613	43.4548	0.00603622	0.0147503			0.746614	40.774	15.1177	36.7448	0.168224	0.0401032
		Hexaplex trunculus	Marzouk et al., 20175	0.484241	0.107269					10.8167	35.7122	3.61165	43.398	0.00704935	0.0147609			0.746614	40.774	15.1387	36.6864	0.203369	0.0401032
		Hexaplex trunculus	Marzouk et al., 20176	0.517354	0.109216					10.8167	35.7122	0.762177	40.6085	0.00300903	0.0134459			0.746614	40.774	13.615	45.1189	0.538462	0.141361
		Mytilus galloprovincialis	Diz and Presa, 2008	0.428906	0.0263672					10.8167	35.7122	-0.470009	38.3311	0.00300903	0.0133162			1.22586	38.8757	1.45867	38.9149	0.30719	0.013066
		Ostrea edulis	Launey et al., 2002	0.60717	0.0142152					10.3234	36.8095	8.48934	39.8367	0.00401606	0.0136241			1.22586	38.8757	1.40277	38.8483	0.358696	0.013066
		Patella caerulea	Villamor et al., 2014	0.951484	1.21041e-10					10.3234	36.8095	5.10613	43.4548	0.00401606	0.0153749			1.22586	38.8757	3.13627	39.9272	0.246883	0.0134807
		Patella rustica	Sá-Pinto et al., 2012	0.44361	0.0583013					10.3234	36.8095	3.61165	43.398	0	0.0153899			1.22586	38.8757	4.12793	40.0328	0.312336	0.0135785
		Patella ulyssiponensis	Sá-Pinto et al., 2012	0.858189	0.000861251					10.3234	36.8095	0.762177	40.6085	0.00401606	0.0133265			1.22586	38.8757	15.1177	36.7448	0.218027	0.0393852
		Phorcus turbinatus	Villamor et al., 2014	0.998457	6.51884e-08					10.3234	36.8095	-0.470009	38.3311	0.00502513	0.013187			1.22586	38.8757	15.1387	36.6864	0.18624	0.0393852
		Ruditapes decussatus	Gharbi et al., 2011	0.224995	0.000867273					8.48934	39.8367	5.10613	43.4548	0.001001	0.0134792			1.22586	38.8757	13.615	45.1189	0.550388	0.141361
		Spondylus spinosus	Shabtay et al., 2014	0.453223	0.451575					8.48934	39.8367	3.61165	43.398	0.00300903	0.0134863			1.45867	38.9149	1.40277	38.8483	0.360544	0.013066
		Cymodocea nodosa	Alberto et al., 2008	0.766105	4.47133e-23					8.48934	39.8367	0.762177	40.6085	0	0.0141662			1.45867	38.9149	3.13627	39.9272	0.231527	0.0134807
		Posidonia oceanica	Arnaud-Haond et al., 2007	0.575308	1.0332e-60					8.48934	39.8367	-0.470009	38.3311	0.00401606	0.0149618			1.45867	38.9149	4.12793	40.0328	0.215067	0.0135785
										5.10613	43.4548	3.61165	43.398	0.00502513	0.0130669			1.45867	38.9149	15.1177	36.7448	0.344086	0.0393852
										5.10613	43.4548	0.762177	40.6085	0	0.0145806			1.45867	38.9149	15.1387	36.6864	0.312336	0.0393852
										5.10613	43.4548	-0.470009	38.3311	0.00908174	0.024155			1.45867	38.9149	13.615	45.1189	0.560062	0.141361
										3.61165	43.398	0.762177	40.6085	0.00300903	0.014557			1.40277	38.8483	3.13627	39.9272	0.305483	0.0134807
										3.61165	43.398	-0.470009	38.3311	0.001001	0.0241865			1.40277	38.8483	4.12793	40.0328	0.269036	0.0135785
										0.762177	40.6085	-0.470009	38.3311	0.00401606	0.0130807			1.40277	38.8483	15.1177	36.7448	0.466276	0.0393852
																		1.40277	38.8483	15.1387	36.6864	0.386963	0.0393852
																		1.40277	38.8483	13.615	45.1189	0.582278	0.141361
																		3.13627	39.9272	4.12793	40.0328	0.146789	0.0137101
																		3.13627	39.9272	15.1177	36.7448	0.312336	0.0293897
																		3.13627	39.9272	15.1387	36.6864	0.24533	0.0293897
																		3.13627	39.9272	13.615	45.1189	0.677852	0.141361
																		4.12793	40.0328	15.1177	36.7448	0.412429	0.0347414
																		4.12793	40.0328	15.1387	36.6864	0.344086	0.0347414
																		4.12793	40.0328	13.615	45.1189	0.552795	0.141361
																		15.1177	36.7448	15.1387	36.6864	0.17096	0.0134768
																		15.1177	36.7448	13.615	45.1189	0.733102	0.0910904
																		15.1387	36.6864	13.615	45.1189	0.466276	0.0910904

## Sheet: Figure_5
Figure 5
Source data		PLD	mean	25th percentiles	median	75th percentiles	low whisker	high whisker	Outliers	n		Raw data		Species	Study	PLD	Dbtw	Opt gen
		1	6.23423	1.79854	3.57317	25.3091	1.23307	52.9546	NaN	6				Cystoseira amentacea	Susini et al., 2007	1	223.49	1
		10	19.3559	5.06347	23.1175	78.7972	1.45762	158.881	NaN	8				Astroides calycularis	Casado-Amezua et al., 2012	1	616.537	500
		20	53.2271	27.166	45.2929	78.0638	16.2399	NaN	321.866	6				Corallium rubrum	Aurelle et al., 2011	10	728.809	500
		30	76.9569	28.6395	59.162	229.105	26.3	1134.42	2.8604	13				Corallium rubrum	Costantini et al., 2013	NaN	NaN	NaN
		45	115.773	70.6484	110.645	189.72	63.9625	229.425	NaN	4				Eunicella cavolinii	Masmoudi et al., 2016	1	714.634	200
														Leptopsammia pruvoti	Boscari et al., 2019	10	792.684	500
														Botryllus schlosseri	Reem et al., 2017	1	1019.85	500
														Halocynthia papillosa	Villamor et al., 2014	20	1018.03	20
														Microcosmus squamiger	Ordóñez et al., 2013	NaN	NaN	NaN
														Pycnoclavella communis	Pérez-Portela et al., 2007	NaN	NaN	NaN
														Carcinus aestuarii	Schiavina et al., 2014	30	964.537	40
														Melicertus kerathurus	Arculeo et al., 2010	NaN	NaN	NaN
														Melicertus kerathurus	Zitari-Chatti et al., 2007	NaN	NaN	NaN
														Pachygrapsus marmoratus	Fratini et al., 2013	NaN	NaN	NaN
														Palinurus elephas	Palero et al., 2011	NaN	NaN	NaN
														Spongia officinalis	Dailianis et al., 2011	1	1059.09	20
														Astropecten aranciacus	Zulliger et al., 2009	NaN	NaN	NaN
														Holothuria mammata	Borrero-Pérez et al., 2011	20	1086.64	40
														Ophioderma longicauda	Weber et al., 20151	NaN	NaN	NaN
														Ophioderma longicauda	Weber et al., 20152	NaN	NaN	NaN
														Paracentrotus lividus	Penant et al., 2013	30	1134.42	1
														Paracentrotus lividus	Paterno et al., 2017	30	1093.57	20
														Paracentrotus lividus	Carreras et al., 20203	30	1183.24	20
														Paracentrotus lividus	Carreras et al., 20204	30	1183.24	40
														Apogon imberbis	Muths et al., 2015	NaN	NaN	NaN
														Coris julis	Fruciano et al., 2011	30	1144.16	400
														Diplodus sargus	González-Wangüemert et al., 2010	NaN	NaN	NaN
														Diplodus vulgaris	Kaouèche et al., 2013	NaN	NaN	NaN
														Epinephelus marginatus	Schunter et al., 2011	30	1149.41	5
														Lithognathus mormyrus	Hammami et al., 2007	30	1144.23	5
														Merluccius merluccius	Milano et al., 2014	45	1147.13	5
														Mugil cephalus	Durand et al., 2013	45	1279.25	20
														Mullus barbartus	Maggio et al., 2009	NaN	NaN	NaN
														Mullus surmuletus	Galarza et al., 2009	NaN	NaN	NaN
														Mullus surmuletus	Dalongeville et al., 2018	30	1559.47	60
														Oblada melanura	Gkafas et al., 2013	NaN	NaN	NaN
														Oblada melanura	Calò et al., 2016	20	1561.28	20
														Pagellus erythrinus	Fassatoui et al., 2009	45	1560.66	20
														Serranus cabrilla	Schunter et al., 2011	30	1591.76	5
														Solea solea	Bahri-Sfar et al., 2011	30	1603.33	10
														Solea solea	Garoia et al., 2007	NaN	NaN	NaN
														Sparus aurata	Franchini et al., 2012	45	1568.87	10
														Symphodus tinca	Carreras et al., 2017	10	1568.54	20
														Cerastoderma edule	Sromek et al., 2019	10	1583.38	20
														Chiton olivaceus	Villamor et al., 2014	10	1583.47	80
														Hexaplex trunculus	Villamor et al., 2014	1	1583.04	80
														Hexaplex trunculus	Marzouk et al., 20175	NaN	NaN	NaN
														Hexaplex trunculus	Marzouk et al., 20176	NaN	NaN	NaN
														Mytilus galloprovincialis	Diz and Presa, 2008	20	1609.33	5
														Ostrea edulis	Launey et al., 2002	10	1617.21	100
														Patella caerulea	Villamor et al., 2014	20	1612.09	40
														Patella rustica	Sá-Pinto et al., 2012	NaN	NaN	NaN
														Patella ulyssiponensis	Sá-Pinto et al., 2012	20	1623.99	100
														Phorcus turbinatus	Villamor et al., 2014	10	1620	60
														Ruditapes decussatus	Gharbi et al., 2011	10	1588.81	10
														Spondylus spinosus	Shabtay et al., 2014	NaN	NaN	NaN
														Cymodocea nodosa	Alberto et al., 2008	30	1601.04	10
														Posidonia oceanica	Arnaud-Haond et al., 2007	30	1587.57	40

## Sheet: Supplementary_Table_1
Supplementary Table 1
Raw data		Species characteristics					Study characteristics
		Taxa	Species	Habitat	PLD	Spawning Season	Study	Marker	Nbr of populations	Dbtw	Fst range
		Algea	Cystoseira amentacea	shallow coastal	1	all	Susini et al., 2007	RAPD	4	223	0.166
		Anthozoa	Astroides calycularis	shallow coastal	1	summer	Casado-Amezua et al., 2012	microsat	16	617	0.522
		Anthozoa	Corallium rubrum	neritic shelf	10	summer	Aurelle et al., 2011	microsat	24	729	0.42
		Anthozoa	Corallium rubrum	neritic shelf	10	summer	Costantini et al., 2013	microsat	5	716	0.11
		Anthozoa	Eunicella cavolinii	shallow coastal	1	all	Masmoudi et al., 2016	microsat	18	715	0.3
		Anthozoa	Leptopsammia pruvoti	shallow coastal	10	spring	Boscari et al., 2019	SNP/RAD_GBS_transc	10	793	0.54
		Ascidiacea	Botryllus schlosseri	shallow coastal	1	all	Reem et al., 2017	microsat	11	1020	0.282
		Ascidiacea	Halocynthia papillosa	neritic shelf	20	summer	Villamor et al., 2014	mtDNA	4	1018	0.051
		Ascidiacea	Microcosmus squamiger	shallow coastal	1	summer	Ordóñez et al., 2013	microsat	6	970	0.016
		Ascidiacea	Pycnoclavella communis	shallow coastal	1	all	Pérez-Portela et al., 2007	microsat	4	983	0.077
		Crustacea	Carcinus aestuarii	shallow coastal	30	fall	Schiavina et al., 2014	microsat	8	965	0.04
		Crustacea	Melicertus kerathurus	shallow coastal	20	all	Arculeo et al., 2010	microsat	9	996	0.321
		Crustacea	Melicertus kerathurus	shallow coastal	20	all	Zitari-Chatti et al., 2007	allozymes	9	911	0.214
		Crustacea	Pachygrapsus marmoratus	shallow coastal	30	all	Fratini et al., 2013	microsat	8	896	0.037
		Crustacea	Palinurus elephas	shallow coastal	45	spring	Palero et al., 2011	microsat	5	945	0.009
		Demospongiae	Spongia officinalis	shallow coastal	1	summer	Dailianis et al., 2011	microsat	9	1059	0.099
		Echinodermata	Astropecten aranciacus	shallow coastal	45	all	Zulliger et al., 2009	microsat	7	1076	0.016
		Echinodermata	Holothuria mammata	shallow coastal	20	spring	Borrero-Pérez et al., 2011	microsat	4	1087	0.092
		Echinodermata	Ophioderma longicauda	shallow coastal	10	spring	Weber et al., 20151	mtDNA	13	1047	0.027
		Echinodermata	Ophioderma longicauda	shallow coastal	10	spring	Weber et al., 20152	nuclearDNAseq	11	1127	0.062
		Echinodermata	Paracentrotus lividus	shallow coastal	30	spring	Penant et al., 2013	mtDNA	12	1134	0.017
		Echinodermata	Paracentrotus lividus	shallow coastal	30	spring	Paterno et al., 2017	SNP/RAD_GBS_transc	10	1094	0.026
		Echinodermata	Paracentrotus lividus	shallow coastal	30	spring	Carreras et al., 20203	SNP/RAD_GBS_transc	8	1183	0.02
		Echinodermata	Paracentrotus lividus	shallow coastal	30	spring	Carreras et al., 20204	SNP/RAD_GBS_transc	8	1183	0.213
		Fish	Apogon imberbis	shallow coastal	20	summer	Muths et al., 2015	microsat	4	1178	0.015
		Fish	Coris julis	shallow coastal	30	summer	Fruciano et al., 2011	mtDNA	10	1144	0.077
		Fish	Diplodus sargus	shallow coastal	20	spring	González-Wangüemert et al., 2010	microsat	5	1141	0.032
		Fish	Diplodus vulgaris	shallow coastal	45	winter	Kaouèche et al., 2013	allozymes	6	1103	0.013
		Fish	Epinephelus marginatus	shallow coastal	30	summer	Schunter et al., 2011	microsat	9	1149	0.023
		Fish	Lithognathus mormyrus	shallow coastal	30	all	Hammami et al., 2007	allozymes	4	1144	0.042
		Fish	Merluccius merluccius	neritic shelf	45	all	Milano et al., 2014	SNP/RAD_GBS_transc	14	1147	0.017
		Fish	Mugil cephalus	shallow coastal	45	all	Durand et al., 2013	microsat	12	1279	0.029
		Fish	Mullus barbartus	shallow coastal	30	spring	Maggio et al., 2009	microsat	14	882	0.013
		Fish	Mullus surmuletus	shallow coastal	30	spring	Galarza et al., 2009	microsat	6	919	0.145
		Fish	Mullus surmuletus	shallow coastal	30	spring	Dalongeville et al., 2018	SNP/RAD_GBS_transc	47	1559	0.048
		Fish	Oblada melanura	shallow coastal	20	spring	Gkafas et al., 2013	microsat	8	1555	0.109
		Fish	Oblada melanura	shallow coastal	20	spring	Calò et al., 2016	microsat	9	1561	0.013
		Fish	Pagellus erythrinus	shallow coastal	45	spring	Fassatoui et al., 2009	allozymes	6	1561	0.05
		Fish	Serranus cabrilla	shallow coastal	30	spring	Schunter et al., 2011	microsat	13	1592	0.139
		Fish	Solea solea	shallow coastal	30	winter	Bahri-Sfar et al., 2011	allozymes	10	1603	0.168
		Fish	Solea solea	shallow coastal	30	winter	Garoia et al., 2007	microsat	4	1607	0.145
		Fish	Sparus aurata	shallow coastal	45	fall	Franchini et al., 2012	microsat	12	1569	0.022
		Fish	Symphodus tinca	shallow coastal	10	spring	Carreras et al., 2017	SNP/RAD_GBS_transc	6	1569	0.021
		Mollusca	Cerastoderma edule	shallow coastal	10	all	Sromek et al., 2019	SNP/RAD_GBS_transc	7	1583	0.26
		Mollusca	Chiton olivaceus	shallow coastal	10	spring	Villamor et al., 2014	mtDNA	4	1583	0.038
		Mollusca	Hexaplex trunculus	shallow coastal	1	all	Villamor et al., 2014	mtDNA	4	1583	0.161
		Mollusca	Hexaplex trunculus	shallow coastal	1	all	Marzouk et al., 20175	nuclearDNAseq	15	1627	0.387
		Mollusca	Hexaplex trunculus	shallow coastal	1	all	Marzouk et al., 20176	mtDNA	15	1627	0.136
		Mollusca	Mytilus galloprovincialis	shallow coastal	20	spring	Diz and Presa, 2008	microsat	8	1609	0.075
		Mollusca	Ostrea edulis	shallow coastal	10	summer	Launey et al., 2002	microsat	5	1617	0.033
		Mollusca	Patella caerulea	shallow coastal	20	fall	Villamor et al., 2014	mtDNA	6	1612	0.07
		Mollusca	Patella rustica	shallow coastal	20	fall	Sá-Pinto et al., 2012	allozymes	6	1623	0.25
		Mollusca	Patella ulyssiponensis	shallow coastal	20	summer	Sá-Pinto et al., 2012	allozymes	5	1624	0.11
		Mollusca	Phorcus turbinatus	shallow coastal	10	all	Villamor et al., 2014	mtDNA	4	1620	0.027
		Mollusca	Ruditapes decussatus	shallow coastal	10	summer	Gharbi et al., 2011	allozymes	11	1589	0.1
		Mollusca	Spondylus spinosus	shallow coastal	20	all	Shabtay et al., 2014	mtDNA	5	1587	0.044
		Phanerogam	Cymodocea nodosa	shallow coastal	30	all	Alberto et al., 2008	microsat	13	1601	0.365
		Phanerogam	Posidonia oceanica	shallow coastal	30	all	Arnaud-Haond et al., 2007	microsat	29	1588	0.607

## Sheet: Supplementary_Figure_5
Supplementary Figure 5
															alpha
Source data		alpha	25th percentiles	median	75th percentiles	low whisker	high whisker	Outliers	n		Raw data		Species	Study	10	100	1000	10000	100000	Opt
		10	20	100	271.081	5	500	NaN	27				Cystoseira amentacea	Susini et al., 2007	5	1	1	1	1	1
		100	20	80	135.54	4.76158	500	1	31				Astroides calycularis	Casado-Amezua et al., 2012	20	10	500	500	500	500
		1000	10	40	80	1	500	NaN	33				Corallium rubrum	Aurelle et al., 2011	500	500	500	500	500	500
		10000	8.40896	40	110.668	1	500	NaN	33				Corallium rubrum	Costantini et al., 2013	NaN	NaN	NaN	NaN	NaN	NaN
		100000	11.8921	20	94.5742	1	500	Nan	35				Eunicella cavolinii	Masmoudi et al., 2016	500	500	500	200	100	200
		Opt	10	20	80	1	500	NaN	37				Leptopsammia pruvoti	Boscari et al., 2019	100	60	20	500	500	500
													Botryllus schlosseri	Reem et al., 2017	NaN	NaN	NaN	500	500	500
													Halocynthia papillosa	Villamor et al., 2014	20	10	10	5	60	20
													Microcosmus squamiger	Ordóñez et al., 2013	NaN	NaN	NaN	NaN	NaN	NaN
													Pycnoclavella communis	Pérez-Portela et al., 2007	NaN	NaN	NaN	NaN	NaN	NaN
													Carcinus aestuarii	Schiavina et al., 2014	NaN	80	60	40	20	40
													Melicertus kerathurus	Arculeo et al., 2010	NaN	NaN	NaN	NaN	NaN	NaN
													Melicertus kerathurus	Zitari-Chatti et al., 2007	NaN	NaN	NaN	NaN	NaN	NaN
													Pachygrapsus marmoratus	Fratini et al., 2013	NaN	NaN	NaN	NaN	NaN	NaN
													Palinurus elephas	Palero et al., 2011	NaN	NaN	NaN	NaN	NaN	NaN
													Spongia officinalis	Dailianis et al., 2011	150	100	60	40	20	20
													Astropecten aranciacus	Zulliger et al., 2009	NaN	NaN	NaN	NaN	NaN	NaN
													Holothuria mammata	Borrero-Pérez et al., 2011	NaN	100	80	60	40	40
													Ophioderma longicauda	Weber et al., 20151	NaN	NaN	NaN	NaN	NaN	NaN
													Ophioderma longicauda	Weber et al., 20152	NaN	NaN	NaN	NaN	NaN	NaN
													Paracentrotus lividus	Penant et al., 2013	10	5	5	1	1	1
													Paracentrotus lividus	Paterno et al., 2017	NaN	NaN	40	20	10	20
													Paracentrotus lividus	Carreras et al., 20203	5	40	40	20	20	20
													Paracentrotus lividus	Carreras et al., 20204	80	60	40	20	20	40
													Apogon imberbis	Muths et al., 2015	NaN	NaN	NaN	NaN	NaN	NaN
													Coris julis	Fruciano et al., 2011	NaN	500	400	400	400	400
													Diplodus sargus	González-Wangüemert et al., 2010	NaN	NaN	NaN	NaN	NaN	NaN
													Diplodus vulgaris	Kaouèche et al., 2013	NaN	NaN	NaN	NaN	NaN	NaN
													Epinephelus marginatus	Schunter et al., 2011	NaN	NaN	5	NaN	NaN	5
													Lithognathus mormyrus	Hammami et al., 2007	500	500	500	500	5	5
													Merluccius merluccius	Milano et al., 2014	500	500	10	5	5	5
													Mugil cephalus	Durand et al., 2013	40	40	20	20	20	20
													Mullus barbartus	Maggio et al., 2009	NaN	NaN	NaN	NaN	NaN	NaN
													Mullus surmuletus	Galarza et al., 2009	NaN	NaN	NaN	NaN	NaN	NaN
													Mullus surmuletus	Dalongeville et al., 2018	300	200	80	60	60	60
													Oblada melanura	Gkafas et al., 2013	NaN	NaN	NaN	NaN	NaN	NaN
													Oblada melanura	Calò et al., 2016	NaN	NaN	NaN	NaN	20	20
													Pagellus erythrinus	Fassatoui et al., 2009	NaN	20	20	20	20	20
													Serranus cabrilla	Schunter et al., 2011	5	1	1	5	5	5
													Solea solea	Bahri-Sfar et al., 2011	150	150	40	20	10	10
													Solea solea	Garoia et al., 2007	NaN	NaN	NaN	NaN	NaN	NaN
													Sparus aurata	Franchini et al., 2012	60	20	10	5	5	10
													Symphodus tinca	Carreras et al., 2017	NaN	NaN	NaN	NaN	20	20
													Cerastoderma edule	Sromek et al., 2019	200	80	40	20	20	20
													Chiton olivaceus	Villamor et al., 2014	80	80	80	80	80	80
													Hexaplex trunculus	Villamor et al., 2014	500	400	200	100	80	80
													Hexaplex trunculus	Marzouk et al., 20175	NaN	NaN	NaN	NaN	NaN	NaN
													Hexaplex trunculus	Marzouk et al., 20176	NaN	NaN	NaN	NaN	NaN	NaN
													Mytilus galloprovincialis	Diz and Presa, 2008	5	1	1	1	NaN	5
													Ostrea edulis	Launey et al., 2002	100	60	40	40	40	100
													Patella caerulea	Villamor et al., 2014	100	80	80	40	100	40
													Patella rustica	Sá-Pinto et al., 2012	NaN	NaN	NaN	NaN	NaN	NaN
													Patella ulyssiponensis	Sá-Pinto et al., 2012	NaN	NaN	NaN	NaN	100	100
													Phorcus turbinatus	Villamor et al., 2014	60	60	60	150	40	60
													Ruditapes decussatus	Gharbi et al., 2011	20	20	10	5	5	10
													Spondylus spinosus	Shabtay et al., 2014	NaN	NaN	NaN	NaN	NaN	NaN
													Cymodocea nodosa	Alberto et al., 2008	200	100	20	10	150	10
													Posidonia oceanica	Arnaud-Haond et al., 2007	300	100	60	60	40	40

## Sheet: Supplementary_Figure_6
Supplementary Figure 6
			AIC
Raw data		Generation	Corallium rubrum (Aurelle et al., 2011)	Mullus surmuletus (Dalongeville et al., 2018)	Posidonia oceanica (Arnaud-Haond et al., 2007)
		1	-543.135	-8189.15	55.058
		5	-557.896	-8241	28.4895
		10	-569.043	-8269.32	-40.728
		20	-597.118	-8272.4	-93.3989
		40	-602.151	-8364.73	-169.571
		60	-603.095	-8383.4	-126.512
		80	-604.612	-8316.1	-144.926
		100	-607.052	-8291.51	-145.232
		150	-613.61	-8255.82	-109.554
		200	-617.319	-8241.79	-73.4621
		300	-620.519	-8229.47	-39.5701
		400	-621.908	-8222.63	-26.6088
		500	-622.584	-8218.26	-19.5193

## Sheet: Supplementary_Figure_7
Supplementary Figure 7
															Multi-generation model
Source data		Multi-generation model	25th percentiles	median	75th percentiles	low whisker	high whisker	Outliers	n		Raw data		Species	Study	Explicit	Implicit
		Explicit	16.8179	60	422.949	1	500	NaN	37				Cystoseira amentacea	Susini et al., 2007	1	1
		Implicit	10	20	80	1.25	500	1	37				Astroides calycularis	Casado-Amezua et al., 2012	500	500
													Corallium rubrum	Aurelle et al., 2011	500	500
													Corallium rubrum	Costantini et al., 2013	NaN	NaN
													Eunicella cavolinii	Masmoudi et al., 2016	500	200
													Leptopsammia pruvoti	Boscari et al., 2019	500	500
													Botryllus schlosseri	Reem et al., 2017	500	500
													Halocynthia papillosa	Villamor et al., 2014	60	20
													Microcosmus squamiger	Ordóñez et al., 2013	NaN	NaN
													Pycnoclavella communis	Pérez-Portela et al., 2007	NaN	NaN
													Carcinus aestuarii	Schiavina et al., 2014	20	40
													Melicertus kerathurus	Arculeo et al., 2010	NaN	NaN
													Melicertus kerathurus	Zitari-Chatti et al., 2007	NaN	NaN
													Pachygrapsus marmoratus	Fratini et al., 2013	NaN	NaN
													Palinurus elephas	Palero et al., 2011	500	NaN
													Spongia officinalis	Dailianis et al., 2011	80	20
													Astropecten aranciacus	Zulliger et al., 2009	NaN	NaN
													Holothuria mammata	Borrero-Pérez et al., 2011	100	40
													Ophioderma longicauda	Weber et al., 20151	NaN	NaN
													Ophioderma longicauda	Weber et al., 20152	NaN	NaN
													Paracentrotus lividus	Penant et al., 2013	5	1
													Paracentrotus lividus	Paterno et al., 2017	40	20
													Paracentrotus lividus	Carreras et al., 20203	20	20
													Paracentrotus lividus	Carreras et al., 20204	20	40
													Apogon imberbis	Muths et al., 2015	NaN	NaN
													Coris julis	Fruciano et al., 2011	200	400
													Diplodus sargus	González-Wangüemert et al., 2010	500	NaN
													Diplodus vulgaris	Kaouèche et al., 2013	NaN	NaN
													Epinephelus marginatus	Schunter et al., 2011	10	5
													Lithognathus mormyrus	Hammami et al., 2007	5	5
													Merluccius merluccius	Milano et al., 2014	5	5
													Mugil cephalus	Durand et al., 2013	20	20
													Mullus barbartus	Maggio et al., 2009	NaN	NaN
													Mullus surmuletus	Galarza et al., 2009	NaN	NaN
													Mullus surmuletus	Dalongeville et al., 2018	60	60
													Oblada melanura	Gkafas et al., 2013	NaN	NaN
													Oblada melanura	Calò et al., 2016	20	20
													Pagellus erythrinus	Fassatoui et al., 2009	NaN	20
													Serranus cabrilla	Schunter et al., 2011	60	5
													Solea solea	Bahri-Sfar et al., 2011	20	10
													Solea solea	Garoia et al., 2007	NaN	NaN
													Sparus aurata	Franchini et al., 2012	500	10
													Symphodus tinca	Carreras et al., 2017	NaN	20
													Cerastoderma edule	Sromek et al., 2019	10	20
													Chiton olivaceus	Villamor et al., 2014	500	80
													Hexaplex trunculus	Villamor et al., 2014	400	80
													Hexaplex trunculus	Marzouk et al., 20175	NaN	NaN
													Hexaplex trunculus	Marzouk et al., 20176	NaN	NaN
													Mytilus galloprovincialis	Diz and Presa, 2008	1	5
													Ostrea edulis	Launey et al., 2002	20	100
													Patella caerulea	Villamor et al., 2014	40	40
													Patella rustica	Sá-Pinto et al., 2012	NaN	NaN
													Patella ulyssiponensis	Sá-Pinto et al., 2012	100	100
													Phorcus turbinatus	Villamor et al., 2014	100	60
													Ruditapes decussatus	Gharbi et al., 2011	5	10
													Spondylus spinosus	Shabtay et al., 2014	NaN	NaN
													Cymodocea nodosa	Alberto et al., 2008	10	10
													Posidonia oceanica	Arnaud-Haond et al., 2007	60	40

## Sheet: Supplementary_Table_5
Supplementary Table 5
Raw data				IBD Euclidian distance
		Species	Study	Mantel r	Mantel p-value	MLPE R²	MLPE p-value
		Cystoseira amentacea	Susini et al., 2007	0.78	0.0417	0.85	0.0148
		Astroides calycularis	Casado-Amezua et al., 2012	0.72	0.001	0.84	0
		Corallium rubrum	Aurelle et al., 2011	0.42	0.001	0.43	0
		Corallium rubrum	Costantini et al., 2013	0.54	0.1	0.31	0.0653
		Eunicella cavolinii	Masmoudi et al., 2016	0.76	0.001	0.58	0
		Leptopsammia pruvoti	Boscari et al., 2019	0.22	0.125	0.09	0.1201
		Botryllus schlosseri	Reem et al., 2017	0.36	0.099	0.17	0.0056
		Halocynthia papillosa	Villamor et al., 2014	0.87	0.125	1	0
		Microcosmus squamiger	Ordóñez et al., 2013	-0.32	0.8972	0.11	0.1982
		Pycnoclavella communis	Pérez-Portela et al., 2007	-0.37	0.7917	0.16	0.3488
		Carcinus aestuarii	Schiavina et al., 2014	0.46	0.008	0.93	0.5072
		Melicertus kerathurus	Arculeo et al., 2010	-0.04	0.523	0	0.8016
		Melicertus kerathurus	Zitari-Chatti et al., 2007	0.11	0.219	0.05	0.4783
		Pachygrapsus marmoratus	Fratini et al., 2013	0.44	0.002	0.2	0.0132
		Palinurus elephas	Palero et al., 2011	0.24	0.3167	0.06	0.4472
		Spongia officinalis	Dailianis et al., 2011	0.72	0.005	0.68	0
		Astropecten aranciacus	Zulliger et al., 2009	0.44	0.014	0.2	0.0327
		Holothuria mammata	Borrero-Pérez et al., 2011	0.96	0.125	0.97	0.0001
		Ophioderma longicauda	Weber et al., 20151	-0.16	0.777	0.56	0.8773
		Ophioderma longicauda	Weber et al., 20152	-0.22	0.871	0.12	0.1357
		Paracentrotus lividus	Penant et al., 2013	-0.33	0.933	0.56	0.0001
		Paracentrotus lividus	Paterno et al., 2017	0.66	0.03	0.85	0.0397
		Paracentrotus lividus	Carreras et al., 20203	0.52	0.001	0.81	0
		Paracentrotus lividus	Carreras et al., 20204	0.56	0.006	0.81	0
		Apogon imberbis	Muths et al., 2015	-0.17	0.625	0.61	0.9141
		Coris julis	Fruciano et al., 2011	0.61	0.044	0.98	0.7393
		Diplodus sargus	González-Wangüemert et al., 2010	0.26	0.175	0.08	0.3955
		Diplodus vulgaris	Kaouèche et al., 2013	0.22	0.2014	0.05	0.391
		Epinephelus marginatus	Schunter et al., 2011	0.22	0.173	0.48	0.0331
		Lithognathus mormyrus	Hammami et al., 2007	0.68	0.1667	0.51	0.0515
		Merluccius merluccius	Milano et al., 2014	0.55	0.001	0.37	0
		Mugil cephalus	Durand et al., 2013	0.29	0.05	0.14	0.0144
		Mullus barbartus	Maggio et al., 2009	0.12	0.215	0.24	0.0714
		Mullus surmuletus	Galarza et al., 2009	-0.04	0.4514	0.15	0.9186
		Mullus surmuletus	Dalongeville et al., 2018	0.21	0.001	0.61	0.0199
		Oblada melanura	Gkafas et al., 2013	0.04	0.382	0	0.8142
		Oblada melanura	Calò et al., 2016	0.2	0.118	0.23	0.1709
		Pagellus erythrinus	Fassatoui et al., 2009	0.35	0.1792	0.13	0.1659
		Serranus cabrilla	Schunter et al., 2011	0.33	0.07	0.75	0
		Solea solea	Bahri-Sfar et al., 2011	0.57	0.009	0.65	0
		Solea solea	Garoia et al., 2007	0.99	0.0417	0.98	0
		Sparus aurata	Franchini et al., 2012	0.15	0.195	0.23	0.111
		Symphodus tinca	Carreras et al., 2017	0.37	0.175	0.36	0.4087
		Cerastoderma edule	Sromek et al., 2019	0.71	0.003	0.89	0
		Chiton olivaceus	Villamor et al., 2014	0.78	0.2083	0.65	0.0175
		Hexaplex trunculus	Villamor et al., 2014	0.82	0.125	0.71	0.0396
		Hexaplex trunculus	Marzouk et al., 20175	0.17	0.154	0.48	0.5448
		Hexaplex trunculus	Marzouk et al., 20176	0.2	0.111	0.52	0.6864
		Mytilus galloprovincialis	Diz and Presa, 2008	0.5	0.009	0.3	0.0064
		Ostrea edulis	Launey et al., 2002	0.4	0.2167	0.83	0.0097
		Patella caerulea	Villamor et al., 2014	0.37	0.1	0.39	0.0992
		Patella rustica	Sá-Pinto et al., 2012	0.05	0.3736	0.18	0.7239
		Patella ulyssiponensis	Sá-Pinto et al., 2012	0.39	0.0667	0.16	0.201
		Phorcus turbinatus	Villamor et al., 2014	0.84	0.2917	1	0.0001
		Ruditapes decussatus	Gharbi et al., 2011	0.42	0.006	0.18	0.0048
		Spondylus spinosus	Shabtay et al., 2014	-0.05	0.5167	0.5	0.7273
		Cymodocea nodosa	Alberto et al., 2008	0.37	0.014	0.36	0.0002
		Posidonia oceanica	Arnaud-Haond et al., 2007	0.36	0.001	0.25	0

## Sheet: Supplementary_Table_6
Supplementary Table 6
Raw data				IBD sea least-cost distance
		Species	Study	Mantel r	Mantel p-value	MLPE R²	MLPE p-value
		Cystoseira amentacea	Susini et al., 2007	0.78	0.0417	0.85	0.0148
		Astroides calycularis	Casado-Amezua et al., 2012	0.72	0.001	0.84	0
		Corallium rubrum	Aurelle et al., 2011	0.42	0.001	0.43	0
		Corallium rubrum	Costantini et al., 2013	0.54	0.1	0.31	0.0653
		Eunicella cavolinii	Masmoudi et al., 2016	0.76	0.001	0.58	0
		Leptopsammia pruvoti	Boscari et al., 2019	0.22	0.125	0.09	0.1201
		Botryllus schlosseri	Reem et al., 2017	0.36	0.099	0.17	0.0056
		Halocynthia papillosa	Villamor et al., 2014	0.87	0.125	1	0
		Microcosmus squamiger	Ordóñez et al., 2013	-0.32	0.8972	0.11	0.1982
		Pycnoclavella communis	Pérez-Portela et al., 2007	-0.37	0.7917	0.16	0.3488
		Carcinus aestuarii	Schiavina et al., 2014	0.46	0.008	0.93	0.5072
		Melicertus kerathurus	Arculeo et al., 2010	-0.04	0.523	0	0.8016
		Melicertus kerathurus	Zitari-Chatti et al., 2007	0.11	0.219	0.05	0.4783
		Pachygrapsus marmoratus	Fratini et al., 2013	0.44	0.002	0.2	0.0132
		Palinurus elephas	Palero et al., 2011	0.24	0.3167	0.06	0.4472
		Spongia officinalis	Dailianis et al., 2011	0.72	0.005	0.68	0
		Astropecten aranciacus	Zulliger et al., 2009	0.44	0.014	0.2	0.0327
		Holothuria mammata	Borrero-Pérez et al., 2011	0.96	0.125	0.97	0.0001
		Ophioderma longicauda	Weber et al., 20151	-0.16	0.777	0.56	0.8773
		Ophioderma longicauda	Weber et al., 20152	-0.22	0.871	0.12	0.1357
		Paracentrotus lividus	Penant et al., 2013	-0.33	0.933	0.56	0.0001
		Paracentrotus lividus	Paterno et al., 2017	0.66	0.03	0.85	0.0397
		Paracentrotus lividus	Carreras et al., 20203	0.52	0.001	0.81	0
		Paracentrotus lividus	Carreras et al., 20204	0.56	0.006	0.81	0
		Apogon imberbis	Muths et al., 2015	-0.17	0.625	0.61	0.9141
		Coris julis	Fruciano et al., 2011	0.61	0.044	0.98	0.7393
		Diplodus sargus	González-Wangüemert et al., 2010	0.26	0.175	0.08	0.3955
		Diplodus vulgaris	Kaouèche et al., 2013	0.22	0.2014	0.05	0.391
		Epinephelus marginatus	Schunter et al., 2011	0.22	0.173	0.48	0.0331
		Lithognathus mormyrus	Hammami et al., 2007	0.68	0.1667	0.51	0.0515
		Merluccius merluccius	Milano et al., 2014	0.55	0.001	0.37	0
		Mugil cephalus	Durand et al., 2013	0.29	0.05	0.14	0.0144
		Mullus barbartus	Maggio et al., 2009	0.12	0.215	0.24	0.0714
		Mullus surmuletus	Galarza et al., 2009	-0.04	0.4514	0.15	0.9186
		Mullus surmuletus	Dalongeville et al., 2018	0.21	0.001	0.61	0.0199
		Oblada melanura	Gkafas et al., 2013	0.04	0.382	0	0.8142
		Oblada melanura	Calò et al., 2016	0.2	0.118	0.23	0.1709
		Pagellus erythrinus	Fassatoui et al., 2009	0.35	0.1792	0.13	0.1659
		Serranus cabrilla	Schunter et al., 2011	0.33	0.07	0.75	0
		Solea solea	Bahri-Sfar et al., 2011	0.57	0.009	0.65	0
		Solea solea	Garoia et al., 2007	0.99	0.0417	0.98	0
		Sparus aurata	Franchini et al., 2012	0.15	0.195	0.23	0.111
		Symphodus tinca	Carreras et al., 2017	0.37	0.175	0.36	0.4087
		Cerastoderma edule	Sromek et al., 2019	0.71	0.003	0.89	0
		Chiton olivaceus	Villamor et al., 2014	0.78	0.2083	0.65	0.0175
		Hexaplex trunculus	Villamor et al., 2014	0.82	0.125	0.71	0.0396
		Hexaplex trunculus	Marzouk et al., 20175	0.17	0.154	0.48	0.5448
		Hexaplex trunculus	Marzouk et al., 20176	0.2	0.111	0.52	0.6864
		Mytilus galloprovincialis	Diz and Presa, 2008	0.5	0.009	0.3	0.0064
		Ostrea edulis	Launey et al., 2002	0.4	0.2167	0.83	0.0097
		Patella caerulea	Villamor et al., 2014	0.37	0.1	0.39	0.0992
		Patella rustica	Sá-Pinto et al., 2012	0.05	0.3736	0.18	0.7239
		Patella ulyssiponensis	Sá-Pinto et al., 2012	0.39	0.0667	0.16	0.201
		Phorcus turbinatus	Villamor et al., 2014	0.84	0.2917	1	0.0001
		Ruditapes decussatus	Gharbi et al., 2011	0.42	0.006	0.18	0.0048
		Spondylus spinosus	Shabtay et al., 2014	-0.05	0.5167	0.5	0.7273
		Cymodocea nodosa	Alberto et al., 2008	0.37	0.014	0.36	0.0002
		Posidonia oceanica	Arnaud-Haond et al., 2007	0.36	0.001	0.25	0

[truncated: 5 more sheets: Supplementary_Table_7, Supplementary_Table_8, Supplementary_Table_9, Supplementary_Table_10, Supplementary_Figure_10]
